# Supplementary material for: Palmitoylation by ZDHHC4 inhibits TRPV1-mediated nociception
Source: EMBO Rep. 2024 Nov 11;26(1):101–21. doi: 10.1038/s44319-024-00317-0 (PMC11724110; doi:10.1038/s44319-024-00317-0)
Supplement: Supplementary file 3 — Source data Fig. 1 [file 44319_2024_317_MOESM3_ESM.zip]

Archive with 8 entries (8 files):
- 1A_Mechanical Allodynia.xlsx
- 1C-data source.tif
- 1B_Thermal Hyperalgesia.xlsx
- 1H_Grey Intensity Analysis.xlsx
- 1E-data source.tif
- 1D_Grey Intensity Analysis.xlsx
- 1G-data source.tif
- 1F_Grey Intensity Analysis.xlsx
