# Supplementary material for: Palmitoylation by ZDHHC4 inhibits TRPV1-mediated nociception
Source: EMBO Rep. 2024 Nov 11;26(1):101–21. doi: 10.1038/s44319-024-00317-0 (PMC11724110; doi:10.1038/s44319-024-00317-0)
Supplement: Supplementary file 3 — Source data Fig. 1 [file 44319_2024_317_MOESM3_ESM.zip › 1A_Mechanical Allodynia.xlsx]

## Sheet: Sheet1
mechanical allodynia (g)
carra													Saline
		WT					V1KO						con		WT					V1KO
0 hr	1	4.7	7.1	2.1			1.5	4.3	7				0 hr	1	3.4	7.4	5.2			5.3	3.9	2.6
	2	7.3	4.9	4.4			5.4	6.6	4.8					2	3.6	4	5.3			5.6	3.5	6.4
	3	6.9	2.2	3			5.3	6.9	6.2					3	6.1	5.9	1.7			4.5	5.2	6.4
	4	3.5	5.8	3.5			5.6	2.8	6.3					4	6	4.5	6.7			5.3	4.4	4.1
	5	9.1	8	5.8	5.02	1.92522	4.3	3.6	2.1	5.23333	1.92807			5	6.3	2.5	6.1	4.98	1.48333	3	6.3	7.8	5.12333	1.83898
	6	8.2	4.3	4.6			3.2	8.3	4					6	5.3	3.6	4.7			3.6	2.6	7.4
	7	4.2	6.6	4.4			7.2	5.7	3.1					7	5.4	7.5	3.2			4.2	9.4	5.1
	8	5	0.6	4.9			8.9	4.5	4.8					8	5.5	3.5	4.8			8.6	7.5	3.2
	9	7.3	3.8	4.7			6.9	6.7	5.5					9	3.4	3.5	6.1			3.9	4.5	4.5
	10	3.9	5	4.8			5.5	1.8	8.2					10	4.9	6.2	7.1			4.6	7.6	2.7
12hr	1	2.9	4.3	3.6			6.9	2.8	7.1				12hr	1	7	6.3	4.2			3.9	3.5	4.5
	2	2.2	1.4	4.6			6.1	4.7	2.5					2	7.5	7	2.9			7.2	4.2	2.5
	3	4.7	0.5	4.8			2.6	6.2	3.2					3	7.7	4.2	4.6			4.2	1.7	5.8
	4	0.3	6.2	1.2			4.5	4.4	2.8					4	2.8	3.6	6.3			7.4	3.5	6.2
	5	3.8	3.2	4.3	2.29333	1.74137	2.9	5.1	5.4	4.32333	1.45713			5	2.5	8.9	5.3	4.87333	1.84502	3.6	6	5.6	5.07	1.87987
	6	2.5	0.7	1.1			4.4	6.3	4.1					6	5.1	5.7	3.1			7.8	8	7.2
	7	0.6	0.2	0.6			3.4	2.6	5.9					7	7.4	3.1	4.1			7.8	7.2	1.7
	8	2.5	1.4	4.8			6.6	2.1	3.8					8	3.1	4.9	4.4			3.5	3	3.8
	9	1.8	0.9	1.8			4.8	3.7	3.6					9	3	4.2	4			3	5.4	6.9
	10	1.4	0.1	0.4			4.7	3.5	3					10	7.3	4.2	1.8			5.8	5.9	5.3
24hr	1	5	5.3	6.2			4.6	4.4	3.9					1	5.4	2.8	2			3.6	1.1	7.1
	2	3.7	5.2	4.7			5	4	4				24hr	2	5.5	1.5	4.5			2.7	5.2	3.8
	3	3.2	2.4	3.7			3.6	4.3	10.5					3	4.5	7.4	4.7			1	8.9	6.7
	4	3.9	3.2	1.2			9.3	3.2	5.3					4	3.7	7.7	2.1			3.8	2.4	6.3
	5	4.4	2.3	5.1	3.57	1.39213	5.7	3.8	2	5.17333	2.18757			5	4.9	1.9	3.8	4.49333	1.97396	7.2	8.6	3.9	5.63333	2.29742
	6	4.7	1.9	2.5			6.3	6	6.4					6	6.8	4.7	8.2			6	5.5	5.4
	7	5.4	4.8	2.9			5.7	3.3	5					7	5.5	5.5	4.2			9.8	6.6	7.4
	8	3	2.4	1.9			10.2	4.3	4.8					8	0.5	4.3	1.7			7.4	6.1	3.5
	9	3.4	5.5	1.7			7.4	7.8	4.4					9	8.3	4.4	4.6			5	4.1	9.5
	10	1.7	2	3.8			6.1	1.2	2.7					10	5.4	4	4.3			7.5	6.1	6.8
2d	1	4.2	6.7	4.2			3.6	6.1	0.8					1	3.9	0.2	3.1			6.3	5.5	5.6
	2	2.1	4.2	3.7			7.1	6.7	7.4				2d	2	4.7	1.6	3.5			5.5	6.9	2.1
	3	6.8	6.5	3.8			5.9	7	3.9					3	7	3.5	3.4			6.1	3.3	9.2
	4	1.2	4.4	3			8.3	5.6	6.6					4	3.3	4.9	5.7			5.5	6	7.6
	5	7.8	6.2	3.7	4.39333	1.69704	8.5	4.6	3.5	5.43	1.73188			5	3.2	8.3	7.3	4.72667	2.12245	5.5	4.8	5.5	5.01667	1.9106
	6	3.9	5.7	4.8			5.5	2.8	5.2					6	3.2	8.5	0.9			7.5	0.8	5.9
	7	5.7	2.8	4.9			6.3	5.5	6.6					7	4.9	5.5	6.8			4.1	5.2	5.7
	8	3.9	2.6	5.6			3.2	5.6	7					8	8.6	5.3	3.7			5.6	3.3	1.8
	9	4.7	1.6	6.2			6.3	5.4	3.2					9	6.3	4.9	6.5			6.6	2.3	1.8
	10	6	3.3	1.6			3.9	5	5.8					10	4.9	2.8	5.4			4.7	4.1	5.7
4d	1	1.8	6.8	3.3			6.1	6	0.6					1	5.3	2.8	4.6			8.7	8.1	3.9
	2	6.2	3.6	4.3			6	7	7.6				4d	2	3.2	4.5	8.2			5.9	6.6	4.8
	3	2.7	5.5	5			2.7	9.6	1.9					3	4.5	1.7	4.4			7	3.3	2.6
	4	2.2	3.7	5.2			4.8	3.7	7					4	3	6	5.5			8.3	3.9	5.5
	5	3.2	5.2	4.5	4.64667	1.52874	4.8	9.4	2.3	4.99667	2.27118			5	6.5	1.5	4.1	4.75667	1.64708	6.4	3.6	4.9	5.38667	2.0161
	6	5.2	3.1	5.7			3.9	2.5	2.7					6	5	3.8	5.7			4.4	3.3	7.4
	7	5.5	4.4	6.1			6.1	3.5	6.8					7	4	4.8	6.4			2.7	6.1	6.4
	8	2.9	5.8	8			7.8	7.1	2.3					8	3	6.2	3.4			6.9	5.8	4
	9	6.7	5.5	4.5			4.9	6.6	3					9	3.3	7.1	7.3			1.4	7.7	1.6
	10	2.3	4.3	6.2			5.1	3.6	4.5					10	4.3	6	6.6			6.5	6.2	7.7
1w	1	3.8	8.8	4.1			7.3	2.4	4.2					1	7.5	7.2	4.2			3.5	4.9	6.1
	2	4.3	2.8	4.9			4.5	7.4	5.8				1w	2	4.8	4.8	5.6			5.9	5.4	3.7
	3	8.5	5.3	6.9			4.7	6.9	6.5					3	3.2	7.2	8			6.2	6.9	7.7
	4	2.3	3.3	7.9			7.3	5.1	5.8					4	3.5	5.1	2.8			3.3	4.4	3.7
	5	4.2	4.3	6.4	5.13333	1.77945	8.2	4.3	5.1	5.45667	1.77855			5	3.8	4.1	7.7	5.23667	2.06422	6.7	5.6	5.5	5.17333	1.72065
	6	2.7	6.9	5.4			8.4	1	7.9					6	4	7.3	2.9			3.1	7.9	8.9
	7	5.5	3.2	3.4			4.9	3.7	5.3					7	4.3	1.9	5.9			5.6	8.2	6.6
	8	6.2	4.7	3.7			4.4	4.9	2.7					8	5	6.7	1			2.8	3.8	3.2
	9	5.8	7.2	5.4			6.5	4.3	4.6					9	2.8	5	9.3			4.6	2.6	5.9
	10	3.6	4.9	7.6			5.4	7.7	6.5					10	7.8	7.5	6.2			3.3	4.6	4.6
2w	1	8.2	6.3	7.3			4.7	0.5	6.2					1	2.7	3.9	4			7.9	3.6	6.1
	2	7.6	3.8	6.6			2.4	7.3	6.5				2w	2	6.7	3.2	8.1			4	4.5	5.8
	3	5	6.4	3.9			3.6	7.6	8.4					3	6.6	5.8	3.5			3.9	2.5	5
	4	2.7	4.4	4.8			3.8	6.8	5.1					4	4.4	2.4	5.3			5.3	6.3	6.2
	5	7.6	5.7	2.6	4.99667	1.97283	5.3	4.5	4.8	5.01	2.06019			5	6.4	3.1	7	4.89333	1.67495	6.4	4.2	1.6	5.35333	1.49268
	6	6.1	2.1	2.2			3.7	4.1	3.4					6	6.2	2.9	3.3			7.5	4.6	5.1
	7	6.4	1.4	7.6			7.1	5.8	3					7	8.5	3.6	5.9			6.9	6.4	6.2
	8	3.5	4.7	5.8			1.3	6.2	7.6					8	5	4.8	6.6			5	4.6	5.1
	9	3.1	7.2	4.4			1.6	6.1	3.5					9	5.4	4.4	4.7			6.6	7.4	5.5
	10	1.6	5.2	5.7			7.4	4.8	7.2					10	5.5	2	4.9			3.6	7.4	5.4
		WT-carra		KO-carra		WT-Saline		KO-Saline
	T.P.	ave	SD	ave	SD	ave	SD	ave	SD
	0 hr	5.02	1.92522	5.23333	1.92807	4.98	1.48333	5.12333	1.83898
	12hr	2.29333	1.74137	4.32333	1.45713	4.87333	1.84502	5.07	1.87987
	24hr	3.57	1.39213	5.17333	2.18757	4.49333	1.97396	5.63333	2.29742
	48hr	4.39333	1.69704	5.43	1.73188	4.72667	2.12245	5.01667	1.9106
	4d	4.64667	1.52874	4.99667	2.27118	4.75667	1.64708	5.38667	2.0161
	1w	5.13333	1.77945	5.45667	1.77855	5.23667	2.06422	5.17333	1.72065
	2w	4.99667	1.97283	5.01	2.06019	4.89333	1.67495	5.35333	1.49268
