# Supplementary material for: Palmitoylation by ZDHHC4 inhibits TRPV1-mediated nociception
Source: EMBO Rep. 2024 Nov 11;26(1):101–21. doi: 10.1038/s44319-024-00317-0 (PMC11724110; doi:10.1038/s44319-024-00317-0)
Supplement: Supplementary file 3 — Source data Fig. 1 [file 44319_2024_317_MOESM3_ESM.zip › 1B_Thermal Hyperalgesia.xlsx]

## Sheet: Sheet1
thermal hyperalgesia （s）
carra													Saline
		WT					V1KO						con		WT					V1KO
0 hr	1	10.5	9.6	8.5			11.9	12	11				0 hr	1	11.9	9.6	12			7.8	12.5	9.8
	2	8.3	9.6	8.8			10.5	11.3	12					2	9.4	8.2	7.8			11.2	7.9	10
	3	10.7	8.8	8.8			12.7	13.5	12.9					3	8.8	8.1	10.5			13.9	12.7	12.4
	4	8.1	8.7	8.5			12	11.1	11.8					4	7.9	7.4	7.5			16	12.3	18.7
	5	8.4	8.9	8.6	9.13667	1.73692	12.4	12.5	12.1	12.1933	1.41955			5	14.7	8.2	5.4	9.40333	2.22207	4.1	10.1	12.3	11.4333	3.45866
	6	12.2	13.2	10.8			12.9	11.8	12.3					6	9.7	9.2	7.5			4.4	14.9	15.7
	7	7.7	7	10			12.9	9.9	13.8					7	5.5	9	8.6			8.2	14.4	8.8
	8	8.4	7.5	10.1			9.4	12.6	11.5					8	9.7	10.1	11.5			8.2	9	12.5
	9	7.1	10.2	6.4			17.2	13.7	13.6					9	8.6	9	12.5			15.7	11.6	10.8
	10	6.1	9.4	13.2			12.3	11.2	11					10	10.1	15	8.7			14.5	7.8	14.8
12hr	1	6.5	2.6	4			9.9	10.3	7.9				12hr	1	4.5	11.7	11			8.3	8.5	12
	2	5.9	2.8	6.1			8.6	7.6	6.2					2	13.6	5.3	9.8			11.6	13.2	13.7
	3	4.6	3.8	4.9			10.7	7.8	6.7					3	6.2	7.2	8.6			14.3	11.7	14.7
	4	5.9	3.9	4.6			14.3	13.5	13.3					4	4.8	8.4	6.5			10.4	9.4	6
	5	4.7	4	3.9	4.64	1.2824	12.5	11.5	13.2	10.9433	2.18043			5	9.4	7	10.1	8.55667	2.48716	10.6	14	6.8	11.4533	3.32853
	6	5.6	3.5	5.1			11.9	14	12.1					6	8.2	8.9	12.7			9.2	8.8	17.7
	7	6.2	6.8	5			11.4	11.6	10.8					7	4.3	9.5	5.7			15.4	9.4	17.7
	8	4.5	6.4	5.4			9.8	12.7	11.9					8	11.4	7.4	8.3			12.9	9.6	11.3
	9	2.4	4.2	6.3			9.5	13.3	11.5					9	10.3	12.2	6.8			4.6	12.7	14.7
	10	3.3	2.4	3.9			12.6	11	10.2					10	7.3	10	9.6			16.1	10.7	7.6
24hr	1	10.3	8.5	8.3			10.2	13	10.7				24hr	1	13.9	10.8	5.7			8.4	12.2	13.3
	2	9.2	9.1	10.2			10.8	12.5	11.2					2	11.3	13.5	7.5			10.7	13.4	12.5
	3	9.8	10.4	9.7			11	13.4	13					3	9.9	4.5	8.8			6.9	7	10.6
	4	7.9	9.8	10.2			12.9	11.8	12.4					4	12	10.2	5.9			11.2	13	12.1
	5	9.4	10.2	10.3	9.75333	0.944944	10.7	11.4	11.2	11.75	0.9043			5	12.8	14.4	10.5	9.56333	2.78499	11.8	13.4	12.8	12	2.95752
	6	10	8.2	9.5			12	12.9	12.2					6	12.5	11.2	4.2			19.1	15.3	17.1
	7	10.6	9.6	10.1			12.8	10.9	12					7	10.8	12.7	10.3			9.2	12.6	6.7
	8	10.3	11.3	9.9			11.2	10.6	11.8					8	8.1	9	8.7			9.2	9.5	15.3
	9	10	11.1	11.5			12.5	12.7	11.3					9	8.3	7.6	7			15.6	12.7	9.9
	10	8.7	7.9	10.6			11.8	10.5	11.1					10	11.3	6.7	6.8			14.9	13	10.6
2d	1	8.6	8.4	9			7.5	4.1	7.1				2d	1	9	8.1	7.3			13.2	15.8	11.9
	2	8.4	8.5	9.8			8.3	8.4	5.7					2	6.4	9.8	9.3			11.9	13.3	16.9
	3	10.2	9.5	9.1			12.7	10	16.6					3	11.7	7.3	10			10.2	11.5	11.1
	4	9	9	8.5			6.2	10.1	10.4					4	6.6	9	6.2			9	12.1	12.7
	5	8.8	7.9	10.8	9.88333	1.83361	14.5	12.9	14.4	11.3667	3.05956			5	12.7	7.8	9.5	9.06	2.6513	13.1	9.4	12.7	12.3833	2.27991
	6	9.9	10.5	9.5			11.5	13.2	16.9					6	6.3	11.4	12.9			11.5	15.6	10.4
	7	12.6	6.9	14.1			11.9	12.1	12.8					7	10.5	7.9	13.4			12.3	13.3	10.3
	8	9.5	9.9	9.8			12.8	12.1	12.5					8	9.7	9.7	4.2			13.4	8.9	13.8
	9	15.2	10.2	13.3			12.3	12.7	12.2					9	13.9	10.5	7.4			10	9.7	15.3
	10	8.6	9.7	11.3			12.6	12.6	13.9					10	12.8	3.5	7			14.7	17.1	10.4
4d	1	12	5.2	7.1			15.8	13.2	13.9				4d	1	7.6	9.7	7.6			12.8	13.9	15.1
	2	9.3	14.5	7.9			9.2	12.2	13					2	8.6	10.7	11.3			13.9	7.8	12.5
	3	15.2	4.5	6.2			14	11.9	18.2					3	13.5	9.9	10.1			13	12.6	11
	4	8.5	4.2	10.6			13.6	9.2	13.2					4	8.6	6.3	9.5			12.7	10.6	12.8
	5	8.9	8.4	5.4	9.60333	3.66987	10.2	18.2	12.5	12.6733	3.13797			5	16.1	7.4	12.8	10.1267	2.4136	14.3	13.5	9.6	11.6	2.04585
	6	7.3	4	13.4			12.7	8.6	7.3					6	10	9.7	8.2			13.3	10	8.5
	7	18	17.2	9.7			11.1	18.9	11					7	9.9	10.7	6.7			9.1	14.5	9.4
	8	6.7	10.9	9.5			16.4	11	8.8					8	10.4	10.5	8.9			10.2	10.3	12.9
	9	10.4	7.8	11.9			17	9.1	16.7					9	17	10.4	12.3			9.6	8.8	10.1
	10	9.2	12.8	11.4			11.3	12.1	9.9					10	11.1	9.5	8.8			10.2	11.4	13.6
1w	1	6.1	13.7	11.2			13.9	12.4	11.2				1w	1	15	11.2	11			12.9	12.8	10
	2	10	10.3	10.1			7.9	12.7	15.6					2	9	3.6	13.2			16.2	13.3	12.4
	3	10.3	11.2	11.1			11.8	12.4	15.2					3	9.9	17.6	4			13.2	12.2	11.2
	4	13.9	10.6	8.3			11.8	5.8	11.4					4	6.4	12	13.4			14.6	7.4	8.2
	5	12.7	9.8	9.4	10.8433	2.33145	12.4	12.6	10.7	12.24	2.74032			5	8	12.3	5.8	10.1067	3.6894	10.8	8.5	13.5	12.2367	2.53982
	6	10.3	13.8	10.2			13.3	9.3	15.1					6	5	11.1	12.6			14	13.8	17.5
	7	11.2	11.6	9.5			11.9	11.4	15.1					7	9.8	8.4	15.6			9.6	9.7	7.7
	8	12.9	10.7	16.7			7.1	11.3	11.5					8	13.4	9.9	15.2			12.3	10.9	12.9
	9	12	9.3	5			12.9	14	7.6					9	9.3	11.4	6.1			15.1	14.9	13.3
	10	8.7	13.9	10.8			15.8	16.6	16.5					10	4.1	7.5	11.4			14.1	14.3	9.8
2w	1	10.4	11.4	10.8			7.9	9.4	17.7				2w	1	10.1	9.9	14			12.4	16.3	11.2
	2	13.9	9.4	6.9			10.8	12	8.6					2	11.7	8.2	5.1			11	10.7	9.5
	3	7.9	8.2	15.7			15.5	12.1	12.3					3	10.4	11.3	11.4			14.2	11.1	7.4
	4	9.7	8.3	9.2			9.2	12.3	9.5					4	11	12.3	11.2			16.2	11.2	12.6
	5	8	7.7	10.3	10.3633	2.57447	17.5	14.6	10.9	12.6033	3.05597			5	11.9	9	4	9.79	2.34158	15.8	14.1	10.8	12.24	2.22146
	6	10.5	9.3	9.3			11.3	16.4	16.6					6	6.9	9.5	7.5			10.7	12.5	12.8
	7	16.4	10.8	6.2			10.6	10.9	13.5					7	12.4	8.4	9.1			10.9	13	13.1
	8	10.1	13.8	7.5			16.4	8.3	7.8					8	10.2	7.8	12.9			12.7	13.3	14.4
	9	13.6	14.2	10.6			13.2	13.5	13.6					9	12.9	6.9	10.3			10.1	14.5	11.5
	10	11.8	8.4	10.6			12.5	15.6	17.6					10	9.7	10	7.7			13.6	7.1	12.5
	WT-carra		KO-carra		WT-Saline		KO-Saline
T.P.	ave	SD	ave	SD	ave	SD	ave	SD
0 hr	9.13667	1.73692	12.1933	1.41955	9.40333	2.22207	11.4333	3.45866
12hr	4.64	1.2824	10.9433	2.18043	8.55667	2.48716	11.4533	3.32853
24hr	9.75333	0.944944	11.75	0.9043	9.56333	2.78499	12	2.95752
48hr	9.88333	1.83361	11.3667	3.05956	9.06	2.6513	12.3833	2.27991
4d	9.60333	3.66987	12.6733	3.13797	10.1267	2.4136	11.6	2.04585
1w	10.8433	2.33145	12.24	2.74032	10.1067	3.6894	12.2367	2.53982
2w	10.3633	2.57447	12.6033	3.05597	9.79	2.34158	12.24	2.22146
