# Supplementary material for: Palmitoylation by ZDHHC4 inhibits TRPV1-mediated nociception
Source: EMBO Rep. 2024 Nov 11;26(1):101–21. doi: 10.1038/s44319-024-00317-0 (PMC11724110; doi:10.1038/s44319-024-00317-0)
Supplement: Supplementary file 3 — Source data Fig. 1 [file 44319_2024_317_MOESM3_ESM.zip › 1H_Grey Intensity Analysis.xlsx]

## Sheet: 12h
方差分析：单因素方差分析
SUMMARY
组	观测数	求和	平均	方差
行 1	3	3	1	0
行 2	3	4.78036	1.59345	0.0941482
方差分析
差异源	SS	df	MS	F	P-value	F crit
组间	0.528279	1	0.528279	11.2223	0.0285697	7.70865
组内	0.188296	4	0.0470741
总计	0.716576	5

## Sheet: 18h
方差分析：单因素方差分析
SUMMARY
组	观测数	求和	平均	方差
行 1	3	3	1	0
行 2	3	5.35846	1.78615	0.115649
方差分析
差异源	SS	df	MS	F	P-value	F crit
组间	0.927056	1	0.927056	16.0322	0.0160763	7.70865
组内	0.231299	4	0.0578247
总计	1.15836	5

## Sheet: 24h
方差分析：单因素方差分析
SUMMARY
组	观测数	求和	平均	方差
行 1	3	3	1	0
行 2	3	6.99469	2.33156	0.0505661
方差分析
差异源	SS	df	MS	F	P-value	F crit
组间	2.6596	1	2.6596	105.193	0.0005095	7.70865
组内	0.101132	4	0.025283
总计	2.76073	5

## Sheet: 72h
方差分析：单因素方差分析
SUMMARY
组	观测数	求和	平均	方差
行 1	3	3	1	0
行 2	3	5.69837	1.89946	0.119585
方差分析
差异源	SS	df	MS	F	P-value	F crit
组间	1.21354	1	1.21354	20.2957	0.0107806	7.70865
组内	0.239171	4	0.0597927
总计	1.45271	5

## Sheet: Sheet1
		T.P.	intden		intden		palm/V1	Rel.palm
1	Palm	0h	0.353	Input V1	0.804		0.439055	1
		12h	0.542		0.742		0.730458	1.66371
		18h	0.593		0.682		0.869501	1.98039
		24h	0.702		0.621		1.13043	2.5747
		72h	0.647		0.645		1.0031	2.28468
			intden		intden		palm/V1
2	Palm	0h	0.315	Input V1	1.049		0.300286	1
		12h	0.575		1.03		0.558252	1.85907
		18h	0.764		1.282		0.595944	1.98459
		24h	0.734		1.147		0.63993	2.13107
		72h	0.616		1.141		0.539877	1.79788
			intden		intden		palm/V1
3	Palm	0h	0.558	Input V1	1.225		0.45551	1
		12h	0.637		1.112		0.572842	1.25758
		18h	0.855		1.347		0.634744	1.39348
		24h	1.492		1.431		1.04263	2.28892
		72h	0.895		1.216		0.73602	1.61581
	T.P.	1	2	3	AVE	SD	P
	0h	1	1	1	1	0
	12h	1.66371	1.85907	1.25758	1.59345	0.306836	0.0756
	18h	1.98039	1.98459	1.39348	1.78615	0.340073	0.0187
	24h	2.5747	2.13107	2.28892	2.33156	0.224869	0.0005
	72h	2.28468	1.79788	1.61581	1.89946	0.345811	0.0084
