# Supplementary material for: Palmitoylation by ZDHHC4 inhibits TRPV1-mediated nociception
Source: EMBO Rep. 2024 Nov 11;26(1):101–21. doi: 10.1038/s44319-024-00317-0 (PMC11724110; doi:10.1038/s44319-024-00317-0)
Supplement: Supplementary file 3 — Source data Fig. 1 [file 44319_2024_317_MOESM3_ESM.zip › 1D_Grey Intensity Analysis.xlsx]

## Sheet: Sheet1
1		T.P.	IntDen		IntDen	V1/actin	Rel.V1		2		T.P.	IntDen		IntDen	V1/actin	Rel.V1		3		T.P.	IntDen		IntDen	V1/actin	Rel.V1
	Carrageenan_actin	0h	349838	Carrageenan_V1	150666	0.430674	1			Carrageenan_actin	0h	345116	Carrageenan_V1	249417	0.722705	1			Carrageenan_actin	0h	348865	Carrageenan_V1	256743	0.735938	1
		12h	331854		315055	0.949378	2.2044				12h	347827		612498	1.76093	2.43658				12h	350207		593628	1.69508	2.30329
		1d	373982		283933	0.759216	1.76286				1d	356025		471184	1.32346	1.83126				1d	361849		545420	1.50731	2.04815
		2d	405702		178337	0.439576	1.02067				2d	364834		385664	1.05709	1.46269				2d	365673		298075	0.815141	1.10762
		4d	359633		187057	0.520133	1.20772				4d	363789		256135	0.704076	0.974223				4d	359188		244433	0.680515	0.924691
		1w	410057		134717	0.328532	0.762834				1w	358049		247512	0.69128	0.956517				1w	363942		247651	0.680468	0.924627
		2w	406697		140173	0.344662	0.800286				2w	357178		266621	0.746465	1.03288				2w	357230		237146	0.663847	0.902042
			IntDen
	Saline_actin	0h	545526	Saline_V1	131784	0.241572	1			Saline_actin	0h	371864	Saline_V1	267533	0.719438	1			Saline_actin	0h	416248	Saline_V1	276613	0.664539	1
		12h	574186		157290	0.273936	1.13397				12h	415639		261287	0.628639	0.873792				12h	404892		263352	0.650425	0.978762
		1d	577023		161166	0.279306	1.1562				1d	407967		284753	0.69798	0.970175				1d	416937		293671	0.704353	1.05991
		2d	598156		128386	0.214636	0.888497				2d	409280		308569	0.753931	1.04795				2d	419405		273641	0.65245	0.981809
		4d	605939		133254	0.219913	0.910341				4d	419566		259255	0.617912	0.858882				4d	411161		305933	0.744071	1.11968
		1w	607113		132383	0.218053	0.902642				1w	419985		268511	0.639335	0.888659				1w	417753		292738	0.700744	1.05448
		2w	538765		160762	0.29839	1.2352				2w	413362		262829	0.635833	0.883791				2w	373182		300541	0.805347	1.21189
				T.P.	1	2	3	AVE	SD	P
		Carrageenan_actin		0h	1	1	1	1	0
				12h	2.2044	2.43658	2.30329	2.31476	0.116512	0.000199652
				1d	1.76286	1.83126	2.04815	1.88076	0.14895	0.00127821
				2d	1.02067	1.46269	1.10762	1.197	0.234171	0.191652
				4d	1.20772	0.974223	0.924691	1.03554	0.151151	0.572467
				1w	0.762834	0.956517	0.924627	0.881326	0.103849	0.448224
				2w	0.800286	1.03288	0.902042	0.911735	0.116598	0.20674
		Saline_actin		0h	1	1	1	1	0
				12h	1.13397	0.873792	0.978762	0.995508	0.130894
				1d	1.1562	0.970175	1.05991	1.0621	0.0930319
				2d	0.888497	1.04795	0.981809	0.97275	0.0801091
				4d	0.910341	0.858882	1.11968	0.962968	0.138134
				1w	0.902642	0.888659	1.05448	0.948594	0.0919675
				2w	1.2352	0.883791	1.21189	1.11029	0.196502
