# Supplementary material for: Palmitoylation by ZDHHC4 inhibits TRPV1-mediated nociception
Source: EMBO Rep. 2024 Nov 11;26(1):101–21. doi: 10.1038/s44319-024-00317-0 (PMC11724110; doi:10.1038/s44319-024-00317-0)
Supplement: Supplementary file 3 — Source data Fig. 1 [file 44319_2024_317_MOESM3_ESM.zip › 1F_Grey Intensity Analysis.xlsx]

## Sheet: Sheet1
		T.P.	TRPV1	actin
1	baf	0h	214387	293758		0.729808	1
		4h	253569	274074		0.925184	1.26771
		8h	261010	222353		1.17385	1.60844
		12h	344162	235310		1.46259	2.00407
	mg132	0h	278166	255121		1.09033	1
		4h	282615	298414		0.947057	0.868597
		8h	246007	264826		0.928938	0.851979
		12h	260080	261721		0.99373	0.911403
	3ma	0h	140575	282192		0.498154	1
		4h	145743	328829		0.443218	0.889722
		8h	152783	340280		0.448992	0.901312
		12h	150767	340376		0.442943	0.889168
2	baf	0h	380461	429503		0.885817	1
		4h	459796	502382		0.915232	1.03321
		8h	518692	445840		1.1634	1.31337
		12h	699494	457447		1.52913	1.72623
	mg132	0h	417046	565572		0.737388	1
		4h	423718	527674		0.802992	1.08897
		8h	368833	428105		0.861548	1.16838
		12h	399947	453043		0.882801	1.1972
	3ma	0h	241372	455720		0.52965	1
		4h	250253	493281		0.507323	0.957847
		8h	262337	523945		0.500696	0.945333
		12h	258871	478519		0.540984	1.0214
3	baf	0h	383910	516849		0.742789	1
		4h	459366	602257		0.762741	1.02686
		8h	539639	623220		0.865888	1.16573
		12h	685496	623406		1.0996	1.48036
	mg132	0h	475896	572983		0.830559	1
		4h	442730	660237		0.670562	0.807363
		8h	392746	604548		0.649652	0.782187
		12h	443958	602392		0.736992	0.887345
	3ma	0h	214493	533560		0.402004	1
		4h	256051	517543		0.494743	1.23069
		8h	236992	511296		0.463512	1.15301
		12h	245857	540537		0.454838	1.13143
	1	2	3	AVE	SD	P
	1	1	1	1	0
	1.26771	1.03321	1.02686	1.10926	0.137259	0.8152
baf	1.60844	1.31337	1.16573	1.36251	0.225413	0.1038
	2.00407	1.72623	1.48036	1.73689	0.262018	0.0033
	1	1	1	1	0
	0.868597	1.08897	0.807363	0.921643	0.148107	0.8656
mg132	0.851979	1.16838	0.782187	0.934181	0.2058	0.9123
	0.911403	1.1972	0.887345	0.99865	0.172371	>0.9999
	1	1	1	1	0
	0.889722	0.957847	1.23069	1.02609	0.180439	0.9885
3ma	0.901312	0.945333	1.15301	0.999884	0.134422	>0.9999
	0.889168	1.0214	1.13143	1.014	0.1213	0.9982
