# Supplementary material for: Palmitoylation by ZDHHC4 inhibits TRPV1-mediated nociception
Source: EMBO Rep. 2024 Nov 11;26(1):101–21. doi: 10.1038/s44319-024-00317-0 (PMC11724110; doi:10.1038/s44319-024-00317-0)
Supplement: Supplementary file 4 — Source data Fig. 2 [file 44319_2024_317_MOESM4_ESM.zip]

Archive with 23 entries (21 files):
- 2G/
- 2G/2G_Carra-Merge.tif
- 2G/2G_Carra-V1.tif
- 2G/2G_Carra-ZDHHC4.tif
- 2G/2G_Carra.xlsx
- 2G/2G_Saline-Merge.tif
- 2G/2G_Saline-V1.tif
- 2G/2G_Saline-ZDHHC4.tif
- 2G/2G_Saline.csv
- 2A_RT-PCR.xlsx
- 2H/
- 2H/2H_Carra_Merge.tif
- 2H/2H_Carra_V1.tif
- 2H/2H_Carra_ZDHHC4.tif
- 2H/2H_Co-localization.xlsx
- 2H/2H_Saline_Merge.tif
- 2H/2H_Saline_V1.tif
- 2H/2H_Saline_ZDHHC4.tif
- 2F_Grey Intensity of 2E.xlsx
- 2C_data source.tif
- 2B_data source.tif
- 2E_data source.tif
- 2D_ data source.tif
