# Supplementary material for: Palmitoylation by ZDHHC4 inhibits TRPV1-mediated nociception
Source: EMBO Rep. 2024 Nov 11;26(1):101–21. doi: 10.1038/s44319-024-00317-0 (PMC11724110; doi:10.1038/s44319-024-00317-0)
Supplement: Supplementary file 4 — Source data Fig. 2 [file 44319_2024_317_MOESM4_ESM.zip › 2G/2G_Carra.xlsx]

## Sheet: 亮
坐标	TRPV1	ZD
0	0	0
0.03005	0	0
0.06015	0	0
0.0902	0	0
0.12025	0	0
0.1503	0	0
0.1804	0	0
0.21045	0	0
0.2405	0	0.76536
0.27055	0	0.78064
0.30065	0	0.78064
0.3307	0	0.78064
0.36075	0	0.78064
0.3908	0	0.01528
0.4209	0	0
0.45095	0	0
0.481	0	0
0.51105	0	0
0.54115	0	0
0.5712	0	0
0.60125	0	0
0.6313	0	0
0.6614	0	0
0.69145	0	0
0.7215	0	0
0.75155	0	0
0.78165	0	0
0.8117	0	0
0.84175	0	0
0.8718	0	0
0.9019	0	0
0.93195	0	0
0.962	0	0
0.99205	0	0
1.02215	0	0
1.0522	0	0
1.08225	0	0
1.1123	0	0
1.1424	0	0
1.17245	0	0
1.2025	0	1.42824
1.23255	0	1.5296
1.26265	0	1.5296
1.2927	0	1.5296
1.32275	0	1.5296
1.3528	0	0.10136
1.3829	0	0
1.41295	0	0
1.443	0	0
1.47305	0	0
1.50315	0	0
1.5332	0	0
1.56325	0	0
1.5933	0	0
1.6234	0	0
1.65345	0	0
1.6835	0	0
1.71355	0	0
1.74365	0.66248	0
1.7737	0.73888	0
1.80375	0.73888	0
1.8338	2.13008	0
1.8639	3.00376	1.27368
1.89395	2.6552	2.33392
1.924	6.18672	2.77576
1.95405	8.04736	2.82056
1.98415	9.89784	3.25664
2.0142	12.9665	3.46752
2.04425	18.4941	3.16128
2.0743	20.789	7.2844
2.1044	25.2854	9.30744
2.13445	29.2468	12.7966
2.1645	32.5233	12.4142
2.19455	36.6506	17.351
2.22465	43.2606	14.0018
2.2547	53.8706	17.5863
2.28475	65.9375	30.5848
2.3148	78.4366	47.6249
2.3449	90.1093	61.7266
2.37495	99.4363	88.2731
2.405	112.418	116.158
2.43505	128.977	137.2
2.46515	143.154	155.865
2.4952	160.201	176.133
2.52525	178.687	187.11
2.5553	189.236	189.381
2.5854	193.241	188.93
2.61545	197.255	187.345
2.6455	192.405	180.813
2.67555	186.381	174.706
2.70565	176.423	169.969
2.7357	169.496	162.777
2.76575	159.051	154.102
2.7958	152.804	146.973
2.8259	143.529	140.468
2.85595	135.793	135.58
2.886	121.008	125.136
2.91605	113.755	116.264
2.94615	106.425	106.6
2.9762	97.6935	99.3331
3.00625	94.6276	89.6307
3.0363	89.2998	82.4297
3.0664	78.4827	73.6251
3.09645	69.4678	68.2136
3.1265	62.9978	58.5127
3.15655	51.9018	48.1381
3.18665	45.2019	40.4213
3.2167	43.2154	33.9558
3.24675	37.3187	27.727
3.2768	30.2173	21.08
3.3069	23.304	16.5742
3.33695	19.4719	12.567
3.367	14.5086	10.297
3.39705	10.9343	5.97144
3.42715	10.4597	4.11912
3.4572	9.83368	2.61352
3.48725	8.3728	1.6596
3.5173	6.72944	2.5396
3.5474	6.39744	3.34536
3.57745	5.74784	4.38392
3.6075	5.55888	7.63576
3.63755	6.17136	7.97344
3.66765	6.32744	8.298
3.6977	5.73264	7.02112
3.72775	4.39712	5.9664
3.7578	4.258	3.0732
3.7879	4.45848	2.80976
3.81795	4.5152	1.81464
3.848	4.26296	1.62384
3.87805	5.76312	1.77456
3.90815	6.95032	2.04656
3.9382	6.09736	2.71912
3.96825	5.79504	7.07248
3.9983	6.27016	9.5964
4.0284	5.61544	9.91864
4.05845	4.31232	9.85016
4.0885	4.89824	9.56752
4.11855	5.168	4.95664
4.14865	5.0148	2.32456
4.1787	6.84384	1.20776
4.20875	9.38032	0.5512
4.2388	9.98776	0.08704
4.2689	10.6104	0.002
4.29895	11.2485	0.0824
4.329	9.99288	0.11984
4.35905	7.84376	0.11984
4.38915	6.80968	1.09752
4.4192	6.05408	2.30392
4.44925	6.25752	2.4984
4.4793	5.70384	2.46096
4.5094	5.82448	4.34496
4.53945	5.81648	4.06432
4.5695	5.47632	3.44168
4.59955	4.68536	4.02512
4.62965	4.08984	4.26184
4.6597	3.81184	2.37784
4.68975	3.17048	2.49296
4.7198	3.2572	2.20856
4.7499	2.62544	1.35024
4.77995	2.82	1.11352
4.81	2.82912	2.14808
4.84005	3.37496	1.81488
4.87015	4.16848	1.52456
4.9002	6.0032	1.52456
4.93025	6.4896	1.52456
4.9603	6.39104	0.49
4.9904	5.98936	2.07176
5.02045	5.40424	3.06008
5.0505	3.66448	3.06008
5.08055	3.06456	3.42376
5.11065	2.50744	3.58568
5.1407	2.90608	1.52496
5.17075	3.00768	0.5256
5.2008	3.37464	2.85888
5.2309	3.24064	3.51304
5.26095	3.434	4.04272
5.291	2.96888	5.0904
5.32105	2.70176	5.41688
5.35115	3.12784	3.0836
5.3812	3.63456	2.06576
5.41125	3.51928	2.33216
5.4413	3.7012	1.71056
5.4714	3.32032	1.38408
5.50145	2.09544	1.38408
5.5315	1.132	1.4052
5.56155	0.83344	0.4472
5.59165	0.30392	0.02112
5.6217	0.15328	0.02112
5.65175	0.63248	0.02112
5.6818	0.94304	0
5.7119	1.5552	0.36976
5.74195	1.80544	0.562
5.772	2.01136	0.562
5.80205	2.20928	1.0888
5.83215	2.41768	1.35816
5.8622	2.38984	0.9884
5.89225	2.33104	1.2012
5.9223	2.01992	1.36848
5.9524	1.3416	0.84168
5.98245	0.79816	0.81712
6.0125	0.6336	1.1024
6.04255	0.67128	0.7656
6.07265	0.67128	0.59832
6.1027	0.67128	0.59832
6.13275	0.67128	0.3708
6.1628	0.22912	0.12032
6.1929	0	0.05208
6.22295	0	0.05208
6.253	0	0.05208
6.28305	0.27304	0.30784
6.31315	0.44232	2.70624
6.3432	0.44232	4.08488
6.37325	0.75312	4.08488
6.4033	0.90536	4.08488
6.4334	0.63232	3.81184
6.46345	0.46304	1.95024
6.4935	0.46304	0.91064
6.52355	0.15224	0.91064
6.55365	0	0.91064
6.5837	0.3828	1.67624
6.61375	0.61136	1.56184
6.6438	0.61136	1.2228
6.6739	0.61136	1.2228
6.70395	0.61136	1.2228
6.734	0.72976	0.4572
6.76405	0.78456	0
6.79415	0.78456	0
6.8242	0.78456	0.8708
6.85425	0.87648	1.54176
6.8843	0.44472	1.68056
6.9144	0.16136	1.68056
6.94445	0.16136	1.68056
6.9745	0.65792	0.80976
7.00455	0.87072	0.56104
7.03465	0.80128	0.71288
7.0647	0.80128	0.71288
7.09475	0.80128	0.71288
7.1248	0.30472	0.71288
7.1549	0	0.29064
7.18495	0	0
7.215	0	0.22696
7.24505	0	0.34336
7.27515	0.06584	0.34336
7.3052	0.09368	0.34336
7.33525	0.09368	0.34336
7.3653	0.09368	0.12264
7.3954	0.09368	0.00624
7.42545	0.02784	0.85848
7.4555	0	1.40592
7.48555	0	1.40592
7.51565	0	1.39968
7.5457	0	1.39968
7.57575	0	0.54744
7.6058	0	0
7.6359	0	0.4188
7.66595	0	0.74936
7.696	0	1.25632
7.72605	0	1.65472
7.75615	0	1.65472
7.7862	0	1.23592
7.81625	0	0.90536
7.8463	0	0.3984
7.8764	0	0
7.90645	0	0
7.9365	0	0
7.96655	0	0
7.99665	0	0
8.0267	0.41536	0
8.05675	0.72064	0
8.0868	0.79992	0
8.1169	0.87936	0
8.14695	1.00152	0
8.177	0.70072	0
8.20705	0.39544	0.3292
8.23715	0.31616	1.0008
8.2672	0.23672	1.33728
8.29725	0.11456	1.33728
8.3273	0.19032	1.33728
8.3574	0.3304	1.54488
8.38745	0.47728	1.35632
8.4175	0.5828	1.01984
8.44755	0.5828	1.01984
8.47765	0.39248	1.01984
8.5077	0.99056	0.48304
8.53775	1.9448	0
8.5678	2.21144	0
8.5979	2.2128	0
8.62795	2.25432	0.80648
8.658	1.97792	1.48296
8.68805	1.38016	1.48296
8.71815	1.15776	1.48296
8.7482	1.1564	1.48296
8.77825	1.11488	0.67648
8.8083	0.65312	0
8.8384	0.40272	0.32648
8.86845	0.6512	0.666
8.8985	0.84032	1.07088
8.92855	0.84032	1.48808
8.95865	1.08144	1.48808
8.9887	1.22584	1.1616
9.01875	0.95136	0.82208
9.0488	1.06048	0.4172
9.0789	1.3684	0
9.10895	1.46296	0.13768
9.139	1.46312	0.23416
9.16905	1.3684	0.23416
9.19915	1.07992	0.23416
9.2292	0.78176	0.23416
9.25925	0.44608	0.09648
9.2893	0.44528	0
9.3194	1.14896	0.13456
9.34945	1.76416	0.31216
9.3795	2.34048	0.31216
9.40955	2.88768	2.04472
9.43965	2.75128	4.13648
9.4697	2.01856	4.00192
9.49975	1.60224	3.82432
9.5298	1.40776	3.82432
9.5599	1.42856	2.09176
9.58995	1.81768	0
9.62	2.22312	0
9.65005	2.4068	0
9.68015	2.33184	0
9.7102	2.37136	0
9.74025	3.1396	0
9.7703	3.91552	0
9.8004	5.03376	0
9.83045	6.36752	0
9.8605	6.54056	0.27184
9.89055	5.58688	0.27184
9.92065	4.46688	0.27184
9.9507	3.55192	0.27184
9.98075	2.9268	0.27184
10.0108	2.94624	0
10.0409	2.91792	0
10.0709	2.85656	0
10.101	2.67024	0
10.1311	2.45992	0
10.1611	2.4372	0.38184
10.1912	2.52296	0.89496
10.2212	3.04408	0.89496
10.2513	3.07952	0.89496
10.2814	2.87552	1.08888
10.3115	3.32424	0.90856
10.3415	3.33064	0.5196
10.3715	2.80952	0.6348
10.4017	2.7136	0.6348
10.4317	2.89192	0.44088
10.4618	2.45784	0.23936
10.4918	2.38512	0.1152
10.5219	2.6892	0
10.5519	2.7792	0.11208
10.582	2.08736	0.30696
10.612	1.29544	0.30696
10.6422	1.04984	0.30696
10.6722	1.19808	0.30696
10.7022	1.28392	0.46808
10.7323	2.01632	1.06152
10.7624	2.97776	1.52448
10.7925	3.44568	1.52448
10.8225	2.99336	1.52448
10.8526	2.46872	1.25128
10.8826	1.73776	0.46296
10.9127	1.22272	0
10.9428	1.41176	0
10.9728	2.28576	0.10088
11.0029	3.12032	0.20296
11.0329	3.52776	0.35304
11.063	3.08448	0.52752
11.093	2.218	1.02616
11.1232	1.344	0.92528
11.1532	0.78272	0.8232
11.1832	0.67176	0.67312
11.2133	0.66864	0.97976
11.2434	0.89296	1.62992
11.2735	1.7396	2.70088
11.3035	2.57056	3.30936
11.3336	2.8432	3.30936
11.3636	3.10112	2.82824
11.3937	3.02208	1.67944
11.4238	2.69128	0.86824
11.4538	2.27248	0.6348
11.4839	1.93856	0.6348
11.5139	2.1136	0.6348
11.544	2.73728	0.6348
11.574	2.46504	0.37504
11.6042	2.51192	0.07992
11.6342	2.7076	0.36976
11.6642	2.57688	0.52056
11.6943	2.60216	1.1
11.7244	3.14104	2.09056
11.7545	3.38072	2.12128
11.7845	3.71208	1.83144
11.8146	3.6384	1.68064
11.8446	3.51352	1.1012
11.8747	3.41872	0.11064
11.9047	2.80968	0
11.9348	2.40072	0
11.9649	3.25792	0
11.9949	3.38992	0
12.025	3.30184	0
12.055	3.31568	0.22488
12.0852	3.20056	0.5984
12.1152	2.38968	0.5984
12.1453	2.38832	0.74032
12.1753	2.4312	1.39256
12.2054	2.49688	2.5084
12.2355	3.19896	3.31992
12.2655	4.2212	3.5956
12.2956	3.96272	3.45368
12.3256	3.34616	3.31584
12.3557	3.2116	2.95928
12.3857	2.93832	2.2324
12.4158	2.392	2.84104
12.4459	2.832	2.84104
12.4759	3.63864	2.32664
12.506	3.76576	1.34248
12.536	3.55488	1.2064
12.5662	3.83352	2.4592
12.5962	4.01032	3.65112
12.6263	4.9508	3.65112
12.6563	5.66192	3.65112
12.6864	6.11816	3.63728
12.7165	6.05576	2.56336
12.7465	5.94328	2.1592
12.7766	4.77968	2.53448
12.8066	4.32832	3.83104
12.8367	4.32648	4.8972
12.8667	5.30328	4.89088
12.8969	6.63616	4.152
12.9269	6.824	3.77672
12.957	6.70336	2.50568
12.987	6.20176	1.24616
13.0171	5.57248	1.79256
13.0472	4.05968	6.11472
13.0772	4.39056	8.09096
13.1073	5.6464	8.20312
13.1373	6.098	8.48128
13.1674	6.2136	7.0588
13.1974	6.65368	3.44824
13.2275	6.21408	2.28624
13.2576	4.99584	2.67736
13.2876	5.1752	2.54824
13.3177	4.54504	3.2644
13.3477	4.03904	2.8676
13.3779	4.15048	2.17056
13.4079	4.46264	3.26632
13.438	4.50984	8.3236
13.468	4.7264	11.5865
13.4981	5.34184	11.7366
13.5282	5.57752	12.7916
13.5582	6.01048	11.2889
13.5883	5.82016	5.96768
13.6183	6.56688	1.80784
13.6484	7.79008	1.294
13.6784	9.1868	0.48768
13.7085	8.75352	1.644
13.7386	8.35672	1.9236
13.7686	8.04432	2.67952
13.7987	6.5936	2.67952
13.8287	6.132	3.92144
13.8589	7.40808	9.49152
13.8889	9.28912	14.761
13.919	10.0248	15.323
13.949	11.3874	19.011
13.9791	10.953	18.1345
14.0091	10.6031	13.7773
14.0392	9.44976	9.9712
14.0693	8.34368	10.3051
14.0993	7.69696	7.46248
14.1294	9.0684	7.1072
14.1594	9.4348	5.84272
14.1895	9.70832	4.75392
14.2196	10.4296	4.82808
14.2497	10.9111	4.69504
14.2797	9.81456	5.49112
14.3097	8.63512	8.02536
14.3399	8.62848	8.38728
14.3699	9.25272	9.95368
14.4	8.70512	10.1977
14.43	9.3888	12.8402
14.4601	11.4572	9.25848
14.4901	12.9507	9.17304
14.5202	14.2874	7.71088
14.5503	16.6826	8.74304
14.5803	18.0731	5.33376
14.6104	18.8421	6.21944
14.6404	18.3037	9.51016
14.6705	17.1868	8.45816
14.7006	15.6456	8.68408
14.7307	14.7736	8.67696
14.7607	14.4537	10.2005
14.7907	14.9239	11.0533
14.8209	14.5636	10.6246
14.8509	14.2353	11.3204
14.881	13.9232	14.4774
14.911	12.6914	12.9042
14.9411	13.4088	7.95048
14.9711	15.0754	8.20612
15.0012	15.9475	6.6138
15.0312	16.4415	5.27672
15.0613	17.492	8.347
15.0914	18.0824	12.8325
15.1214	18.7386	17.6928
15.1515	21.2005	22.5616
15.1816	25.9318	29.1177
15.2117	30.5918	35.2938
15.2417	36.8024	41.7342
15.2718	42.1754	47.5636
15.3018	49.1762	54.1126
15.3319	52.5817	58.4393
15.362	57.488	62.1939
15.392	59.5354	66.3962
15.4221	60.0694	74.8028
15.4521	62.1641	81.9402
15.4822	68.0208	90.8375
15.5122	74.9441	99.5698
15.5424	85.0762	110.387
15.5724	99.8947	121.443
15.6024	109.744	133.636
15.6325	117.675	145.203
15.6626	125.429	159.027
15.6927	126.684	165.841
15.7227	124.284	166.204
15.7528	121.084	162.357
15.7828	116.284	154.436
15.8129	108.284	141.576
15.843	103.113	131.322
15.873	97.9962	122.299
15.9031	93.0351	109.755
15.9331	88.271	98.8828
15.9632	83.4674	92.2102
15.9932	75.9128	86.2102
16.0234	70.8097	80.6531
16.0534	64.1506	79.9338
16.0834	57.4084	74.6244
16.1135	49.8991	64.9328
16.1436	45.679	50.8457
16.1736	38.6021	38.1464
16.2037	33.3875	24.744
16.2338	28.1016	18.748
16.2639	23.5873	14.7185
16.2939	20.1388	13.6262
16.3239	17.1131	13.8647
16.354	14.7643	15.4541
16.3841	13.6572	14.2774
16.4141	14.7145	16.3422
16.4442	15.9197	17.298
16.4743	15.5851	15.8436
16.5043	14.5458	17.0542
16.5344	13.5889	22.4814
16.5645	10.7209	18.2546
16.5945	7.18368	16.8694
16.6246	7.25076	17.5776
16.6547	7.15788	16.4563
16.6847	7.19928	10.96
16.7147	7.37856	12.1727
16.7448	7.13136	13.6805
16.7749	6.35676	17.2393
16.805	6.4608	16.2143
16.835	6.37212	20.1029
16.8651	5.98716	21.3814
16.8952	6.52848	21.0772
16.9252	6.73632	15.2794
16.9552	7.14204	14.7083
16.9854	7.62312	10.9279
17.0154	8.84004	9.40884
17.0454	11.0586	10.7054
17.0755	12.5388	11.3542
17.1056	14.4872	13.152
17.1356	14.9441	11.6136
17.1657	15.3274	14.6321
17.1958	13.3502	12.7873
17.2259	12.4615	12.5441
17.2559	10.1704	12.0353
17.2859	9.945	14.8302
17.316	9.2088	14.1462
17.3461	9.25128	15.399
17.3761	8.38068	15.6856
17.4062	8.9622	13.982
17.4363	8.436	12.9448
17.4663	7.77204	8.75088
17.4964	6.91224	7.85964
17.5265	5.95656	7.46136
17.5565	7.6678	7.18768
17.5866	9.14832	6.3762
17.6166	10.3621	8.63816
17.6467	11.0687	7.26276
17.6767	11.2922	7.78808
17.7068	8.27008	6.84016
17.7369	5.96104	5.1032
17.767	3.92832	2.58176
17.797	2.93784	2.15952
17.8271	2.17168	1.68064
17.8572	1.60784	1.68064
17.8872	0.85464	1.72328
17.9172	0.7004	1.7584
17.9474	0.04472	2.88304
17.9774	0.82264	1.4476
18.0074	0.82264	1.4476
18.0375	0.80128	1.40496
18.0676	0.80128	1.35944
18.0977	0.77792	0
18.1277	0	0.01816
18.1578	0	0.85864
18.1879	0	0.85864
18.2179	0	0.85864
18.2479	0	0.85864
18.278	0	0.84048
18.3081	0	0
18.3381	0	0
18.3682	0	0
18.3983	0	0
18.4283	0	0
18.4584	0	0
18.4885	0	0
18.5185	0	0
18.5486	0	0

## Sheet: 弱
Distance	TRPV1	ZD
0	1	1.5
0.03005	1.275	1.158
0.06015	1.03605	0.99024
0.0902	1.11091	0.857824
0.12025	1.2011	0.846624
0.1503	1.34648	0.680664
0.1804	1.20038	0.848296
0.21045	1.08166	0.777168
0.2405	0.857984	0.697016
0.27055	0.870784	0.651872
0.30065	0.926856	0.58024
0.3307	1.09847	0.4144
0.36075	1.0933	0.613128
0.3908	1.24622	0.825696
0.4209	1.27234	0.88204
0.45095	1.15342	1.11963
0.481	1.21426	1.11784
0.51105	1.16068	0.99024
0.54115	1.12523	0.857824
0.5712	1.03605	0.846624
0.60125	1.11091	0.680664
0.6313	1.2011	0.848296
0.6614	1.34648	0.777168
0.69145	1.20038	0.697016
0.7215	1.08166	0.651872
0.75155	0.857984	0.58024
0.78165	0.870784	0.4144
0.8117	0.926856	0.613128
0.84175	1.09847	0.825696
0.8718	1.0933	0.88204
0.9019	1.24622	1.11963
0.93195	1.27234	1.11784
0.962	1.15342	0.99024
0.99205	1.21426	0.857824
1.02215	1.16068	0.846624
1.0522	1.12523	0.680664
1.08225	1.03605	0.848296
1.1123	1.11091	0.777168
1.1424	1.2011	0.697016
1.17245	1.34648	0.651872
1.2025	1.20038	0.58024
1.23255	1.08166	0.4144
1.26265	0.857984	0.613128
1.2927	0.870784	0.817432
1.32275	0.926856	0.7962
1.3528	1.09847	0.89584
1.3829	1.0933	1.08925
1.41295	1.24622	1.02066
1.443	1.27234	1.4517
1.47305	1.25439	1.8358
1.50315	1.1855	2.34242
1.5332	1.49882	2.80494
1.56325	1.77906	3.18532
1.5933	2.04637	3.45501
1.6234	2.41377	3.8264
1.65345	3.29645	4.13944
1.6835	4.32103	5.04517
1.71355	6.15138	6.8528
1.74365	9.49991	8.76933
1.7737	13.1168	11.1355
1.80375	16.6282	13.5409
1.8338	19.4407	15.7132
1.8639	22.2722	17.6292
1.89395	23.6915	19.6935
1.924	25.2846	21.9246
1.95405	26.7702	24.8515
1.98415	29.5904	27.9656
2.0142	32.1296	31.4858
2.04425	34.8807	35.298
2.0743	38.1839	39.0922
2.1044	41.7661	42.8769
2.13445	44.6944	47.1352
2.1645	47.7975	51.3235
2.19455	50.8394	55.0786
2.22465	53.2708	59.3515
2.2547	55.0362	63.5126
2.28475	57.4478	67.2094
2.3148	59.7231	71.5766
2.3449	62.8421	76.5666
2.37495	66.2548	81.2435
2.405	70.8977	85.8441
2.43505	75.0399	90.9453
2.46515	79.3965	95.6015
2.4952	83.4601	100.838
2.52525	87.8387	105.51
2.5553	91.3701	110.097
2.5854	93.5365	113.072
2.61545	94.9303	115.58
2.6455	94.7924	115.32
2.67555	93.7372	114.593
2.70565	91.3407	112.968
2.7357	91.2207	111.48
2.76575	88.517	109.546
2.7958	87.6048	108.182
2.8259	85.9943	106.511
2.85595	83.0545	104.741
2.886	81.7102	103.308
2.91605	78.5773	100.539
2.94615	77.6806	97.4191
2.9762	76.9882	94.5824
3.00625	74.461	92.3697
3.0363	72.6347	89.6853
3.0664	72.4378	87.864
3.09645	70.7782	86.5097
3.1265	69.8412	84.5614
3.15655	66.2894	82.0491
3.18665	65.0368	79.8806
3.2167	62.1704	77.7604
3.24675	60.63	74.6614
3.2768	58.8744	72.5402
3.3069	57.5787	71.5791
3.33695	56.0644	69.812
3.367	53.9979	67.7852
3.39705	52.0791	66.7203
3.42715	50.3953	65.2356
3.4572	49.7574	62.4461
3.48725	47.2755	60.6704
3.5173	45.9701	58.8056
3.5474	43.541	56.8081
3.57745	42.2684	54.6925
3.6075	41.5821	52.6221
3.63755	40.2111	50.0611
3.66765	38.3071	46.9085
3.6977	35.8223	43.3551
3.72775	33.5167	39.4801
3.7578	31.9265	35.0586
3.7879	30.8391	30.9173
3.81795	29.5461	28.0368
3.848	27.7999	26.2526
3.87805	26.2974	25.4839
3.90815	24.6602	25.9755
3.9382	22.6366	26.4012
3.96825	21.0102	26.261
3.9983	20.3063	25.5023
4.0284	19.5351	24.2674
4.05845	19.3229	22.5058
4.0885	19.548	20.8094
4.11855	20.147	20.1602
4.14865	20.8932	19.9831
4.1787	21.5646	20.0935
4.20875	21.6485	20.2937
4.2388	21.7063	20.6809
4.2689	20.8303	20.24
4.29895	18.8841	19.7429
4.329	17.3127	18.9814
4.35905	16.3036	18.1674
4.38915	15.3119	17.2876
4.4192	14.7121	16.362
4.44925	14.4466	15.0135
4.4793	13.8292	13.7702
4.5094	12.6196	13.0842
4.53945	11.0889	12.7946
4.5695	9.74531	12.7701
4.59955	9.07145	13.0388
4.62965	8.53002	13.2605
4.6597	8.05837	12.852
4.68975	8.33669	11.9529
4.7198	8.6495	10.9248
4.7499	8.38174	9.79286
4.77995	7.69513	8.94196
4.81	7.49379	8.54537
4.84005	6.67942	8.12639
4.87015	5.6869	8.17984
4.9002	5.05163	8.51135
4.93025	5.31105	8.68834
4.9603	5.44492	8.62248
4.9904	5.77391	8.6315
5.02045	6.3853	8.06964
5.0505	6.66601	7.47954
5.08055	6.26006	6.81323
5.11065	5.67386	6.12265
5.1407	5.17886	5.6972
5.17075	4.52144	5.72786
5.2008	3.93341	5.83283
5.2309	3.53562	6.10676
5.26095	3.26186	6.7451
5.291	2.8335	7.3189
5.32105	2.49386	7.51676
5.35115	2.40407	7.43936
5.3812	2.40122	7.29656
5.41125	2.38874	6.67419
5.4413	2.43242	6.01483
5.4714	2.54182	5.57188
5.50145	2.58929	5.16588
5.5315	2.59088	4.94233
5.56155	2.63354	5.13077
5.59165	2.74143	5.2269
5.6217	2.52009	5.2892
5.65175	2.24806	5.46091
5.6818	2.09012	5.37622
5.7119	2.005	5.0837
5.74195	1.99454	4.9569
5.772	2.52942	4.83176
5.80205	3.24641	4.61999
5.83215	4.18515	4.4351
5.8622	4.98805	4.1936
5.89225	5.76471	3.69977
5.9223	6.1028	3.28809
5.9524	6.01119	3.10583
5.98245	5.27502	3.06691
6.0125	4.43086	3.1528
6.04255	3.4772	3.40847
6.07265	2.72354	3.54249
6.1027	2.43182	3.5695
6.13275	2.54024	3.54086
6.1628	2.87124	3.39088
6.1929	3.19178	3.29544
6.22295	3.2305	3.46028
6.253	3.00502	3.64266
6.28305	2.68582	3.7273
6.31315	2.45882	4.15583
6.3432	2.50247	4.57686
6.37325	2.69531	4.70004
6.4033	2.94566	4.62866
6.4334	3.38158	4.6827
6.46345	3.46564	4.31408
6.4935	3.18435	3.78854
6.52355	3.05914	3.21432
6.55365	2.89337	2.76702
6.5837	2.6168	2.18879
6.61375	2.61334	1.7845
6.6438	2.81468	1.51676
6.6739	2.88082	1.42886
6.70395	3.07934	1.43881
6.734	3.23435	1.68239
6.76405	3.21932	2.00462
6.79415	3.20002	2.3214
6.8242	3.13971	2.60146
6.85425	3.04214	2.7942
6.8843	2.93235	2.8745
6.9144	2.81554	2.82637
6.94445	2.66258	2.66122
6.9745	2.72485	2.47014
7.00455	2.59894	2.28998
7.03465	2.38385	1.9289
7.0647	2.29207	1.63493
7.09475	2.28163	1.46927
7.1248	2.13882	1.4391
7.1549	2.29194	1.37537
7.18495	2.66973	1.67151
7.215	2.96917	2.01339
7.24505	3.09186	2.40862
7.27515	3.17218	2.6599
7.3052	3.00132	3.0248
7.33525	2.75913	3.08579
7.3653	2.77494	3.05547
7.3954	2.89707	2.96014
7.42545	3.03938	2.94814
7.4555	3.29007	2.91261
7.48555	3.40114	3.04744
7.51565	3.1502	3.30046
7.5457	2.82384	3.45498
7.57575	2.52798	3.48327
7.6058	2.13427	3.40286
7.6359	1.82027	3.15213
7.66595	1.59996	2.72222
7.696	1.41121	2.30988
7.72605	1.2433	2.05356
7.75615	1.44602	1.89666
7.7862	1.80507	1.79051
7.81625	2.25963	1.78811
7.8463	2.72802	1.84475
7.8764	2.99423	1.77482
7.90645	2.70062	1.59953
7.9365	2.24068	1.56278
7.96655	1.83171	1.59108
7.99665	1.47902	1.66241
8.0267	1.36717	1.81166
8.05675	1.5601	2.02906
8.0868	1.68565	2.20582
8.1169	1.58285	2.38334
8.14695	1.39656	2.6005
8.177	1.11198	2.84819
8.20705	0.866376	3.14422
8.23715	0.860376	3.36255
8.2672	1.21576	3.38052
8.29725	1.63761	3.27993
8.3273	2.04078	3.09912
8.3574	2.31921	2.84799
8.38745	2.47961	2.58992
8.4175	2.18283	2.50341
8.44755	1.89162	2.3862
8.47765	1.92965	2.19289
8.5077	2.00874	1.91226
8.53775	2.20069	1.60814
8.5678	2.68698	1.23389
8.5979	3.16634	1.0438
8.62795	3.0765	0.985768
8.658	3.02594	1.15861
8.68805	2.61508	1.47982
8.71815	2.19952	1.8506
8.7482	1.74776	2.13774
8.77825	1.59062	2.44725
8.8083	1.38656	2.57097
8.8384	1.35313	2.63615
8.86845	1.30059	2.78383
8.8985	1.34303	2.89978
8.92855	1.45216	2.96036
8.95865	1.6788	3.09099
8.9887	1.96481	3.21198
9.01875	2.1411	3.20284
9.0488	2.1756	3.19559
9.0789	2.17622	3.23775
9.10895	2.09801	3.24395
9.139	2.0793	3.24751
9.16905	2.21195	3.18479
9.19915	2.45966	3.1493
9.2292	2.5113	3.00236
9.25925	2.48797	2.9373
9.2893	2.34166	2.71254
9.3194	2.0111	2.62635
9.34945	1.5253	2.4085
9.3795	1.30723	2.23211
9.40955	1.20335	1.91946
9.43965	1.31809	1.82274
9.4697	1.6979	1.64934
9.49975	2.26538	1.54468
9.5298	2.60642	1.52511
9.5599	2.86615	1.66873
9.58995	2.8831	1.75122
9.62	2.53746	1.85876
9.65005	2.0478	2.06803
9.68015	1.70393	2.20996
9.7102	1.49034	2.27614
9.74025	1.37525	2.38746
9.7703	1.48194	2.45339
9.8004	1.71582	2.4317
9.83045	1.90148	2.43144
9.8605	1.92318	2.40386
9.89055	1.9181	2.26765
9.92065	1.86484	2.20625
9.9507	1.65076	2.20459
9.98075	1.49606	2.16354
10.0108	1.59108	2.3394
10.0409	1.77306	2.57684
10.0709	1.9895	2.8347
10.101	2.47335	3.05113
10.1311	2.96802	3.26888
10.1611	3.06455	3.18766
10.1912	3.03413	3.06741
10.2212	3.03924	2.90346
10.2513	2.80886	2.83299
10.2814	2.61049	2.98585
10.3115	2.64534	3.22202
10.3415	2.63438	3.50176
10.3715	2.79988	3.70087
10.4017	3.21701	3.74434
10.4317	3.41634	3.52579
10.4618	3.5839	3.41282
10.4918	3.94856	3.43471
10.5219	3.86302	3.62634
10.5519	3.42147	3.81316
10.582	3.10302	3.92968
10.612	2.76088	3.78712
10.6422	2.3885	3.31522
10.6722	2.2583	2.75839
10.7022	2.16453	2.29676
10.7323	2.11198	2.04094
10.7624	2.17421	2.28973
10.7925	2.01694	2.84886
10.8225	2.07546	3.28442
10.8526	2.44895	3.7814
10.8826	2.79641	4.42765
10.9127	2.98115	4.46536
10.9428	3.30857	4.31471
10.9728	3.18368	4.37297
11.0029	2.79871	4.17455
11.0329	2.53541	3.45916
11.063	2.50198	3.00785
11.093	2.65533	2.72578
11.1232	3.09102	2.37666
11.1532	3.54546	2.23894
11.1832	3.62828	2.50705
11.2133	3.4631	2.92478
11.2434	3.01974	3.23108
11.2735	2.48858	3.5453
11.3035	2.19366	3.86836
11.3336	2.45262	4.06468
11.3636	2.83818	4.05026
11.3937	3.33823	4.00075
11.4238	4.0833	3.90359
11.4538	4.52804	3.74498
11.4839	4.38997	3.68746
11.5139	4.5577	3.76081
11.544	4.94559	3.86648
11.574	4.91259	4.14574
11.6042	4.97458	4.4935
11.6342	5.3627	4.64321
11.6642	5.16627	4.72956
11.6943	4.90213	4.82066
11.7244	5.14826	4.7371
11.7545	6.13736	4.77634
11.7845	7.31674	5.15983
11.8146	8.70318	5.54926
11.8446	9.56309	5.96085
11.8747	9.88411	6.31219
11.9047	9.01865	6.38575
11.9348	7.89448	6.20495
11.9649	7.09466	6.22046
11.9949	7.0157	6.44879
12.025	7.62523	6.9578
12.055	8.96867	7.58282
12.0852	10.2636	8.23907
12.1152	11.0912	8.79968
12.1453	11.4268	9.26562
12.1753	11.5308	9.74432
12.2054	11.19	10.5869
12.2355	11.6008	11.7954
12.2655	13.2573	13.0018
12.2956	15.033	14.0021
12.3256	17.4484	15.2602
12.3557	21.5823	16.7028
12.3857	25.5906	18.0189
12.4158	28.2996	20.3964
12.4459	31.9342	24.0571
12.4759	35.1262	27.6868
12.506	38.3337	30.9174
12.536	41.4966	34.3279
12.5662	45.2294	37.3101
12.5962	48.3869	40.3848
12.6263	51.3143	44.0528
12.6563	53.4736	49.3915
12.6864	57.0141	55.7478
12.7165	60.4006	63.2053
12.7465	64.4487	70.8271
12.7766	68.4551	77.5454
12.8066	71.4519	81.4479
12.8367	70.7538	81.7714
12.8667	67.2385	77.5141
12.8969	61.4168	71.1434
12.9269	54.2026	62.9425
12.957	46.4083	54.7904
12.987	39.2073	47.646
13.0171	34.069	42.2431
13.0472	29.441	36.5971
13.0772	25.1898	31.6297
13.1073	21.0757	26.5394
13.1373	17.3892	21.6741
13.1674	13.7368	17.0194
13.1974	10.4965	12.9025
13.2275	7.93319	9.46314
13.2576	5.83001	6.82215
13.2876	4.27988	4.95993
13.3177	3.14188	3.78826
13.3477	2.31299	2.80907
13.3779	1.67918	2.15303
13.4079	1.32566	1.76054
13.438	1.13716	1.39722
13.468	1.05901	1.08652
13.4981	1.0579	0.870992
13.5282	0.966248	0.65996
13.5582	0.72392	0.444416
13.5883	0.533392	0.383544
13.6183	0.374712	0.402952
13.6484	0.272784	0.531136
13.6784	0.26036	0.656864
13.7085	0.331	0.76892
13.7386	0.53852	0.76088
13.7686	0.769704	0.700808
13.7987	0.86636	0.53244
13.8287	1.00952	0.375664
13.8589	1.21372	0.212896
13.8889	1.22663	0.13772
13.919	1.19712	0.0557867
