# Supplementary material for: Palmitoylation by ZDHHC4 inhibits TRPV1-mediated nociception
Source: EMBO Rep. 2024 Nov 11;26(1):101–21. doi: 10.1038/s44319-024-00317-0 (PMC11724110; doi:10.1038/s44319-024-00317-0)
Supplement: Supplementary file 4 — Source data Fig. 2 [file 44319_2024_317_MOESM4_ESM.zip › 2G/2G_Saline.csv]

Distance_(microns)	Gray_Value
0.0000	0.0000
0.0601	0.0000
0.1203	0.0000
0.1804	0.5502
0.2405	1.5034
0.3006	1.8327
0.3608	2.0000
0.4209	3.3275
0.4810	2.0014
0.5411	2.9355
0.6013	2.1652
0.6614	1.0744
0.7215	0.9979
0.7816	0.7015
0.8418	0.7872
0.9019	2.3306
0.9620	2.6722
1.0221	0.8926
1.0823	1.6500
1.1424	4.6517
1.2025	4.5942
1.2626	1.0852
1.3228	4.7603
1.3829	5.2729
1.4430	2.8508
1.5031	5.8049
1.5633	14.4836
1.6234	11.2869
1.6835	9.9968
1.7436	6.2207
1.8038	11.1443
1.8639	9.4517
1.9240	9.4100
1.9841	10.9174
2.0443	7.6833
2.1044	8.4836
2.1645	12.3479
2.2246	15.8967
2.2848	13.2198
2.3449	10.9194
2.4050	16.0749
2.4651	22.9307
2.5253	11.6173
2.5854	16.1589
2.6455	13.4793
2.7056	15.0234
2.7658	12.7314
2.8259	15.8129
2.8860	13.4783
2.9461	10.5907
3.0063	7.5805
3.0664	6.9456
3.1265	8.6033
3.1866	13.1250
3.2468	11.7650
3.3069	11.7273
3.3670	11.6995
3.4271	12.4145
3.4873	11.2975
3.5474	8.4435
3.6075	9.7823
3.6676	16.4298
3.7278	16.2067
3.7879	13.9775
3.8480	19.7416
3.9081	17.8326
3.9683	17.7273
4.0284	18.3412
4.0885	13.1852
4.1486	6.7855
4.2088	11.5082
4.2689	10.8642
4.3290	5.9114
4.3891	15.2839
4.4493	16.4051
4.5094	16.6281
4.5695	16.3313
4.6296	12.8347
4.6898	18.5855
4.7499	18.8995
4.8100	13.2856
4.8701	11.6374
4.9303	12.9887
4.9904	14.4459
5.0505	14.6418
5.1106	9.1922
5.1708	9.9964
5.2309	9.1264
5.2910	16.4793
5.3511	12.2733
5.4113	12.9092
5.4714	11.8970
5.5315	11.9693
5.5916	13.0941
5.6518	16.8831
5.7119	16.9545
5.7720	17.2223
5.8321	22.9139
5.8923	22.9882
5.9524	18.7603
6.0125	23.9405
6.0726	24.2397
6.1328	27.0712
6.1929	18.4166
6.2530	12.8540
6.3131	18.5733
6.3733	26.2228
6.4334	24.4448
6.4935	20.1953
6.5536	17.6291
6.6138	18.9669
6.6739	19.2482
6.7340	21.0826
6.7941	22.0042
6.8543	25.0180
6.9144	24.3867
6.9745	18.9443
7.0346	21.5334
7.0948	23.2453
7.1549	30.8577
7.2150	26.3896
7.2751	28.0000
7.3353	26.8040
7.3954	22.6730
7.4555	23.5410
7.5156	16.8542
7.5758	24.5806
7.6359	19.5215
7.6960	20.7346
7.7561	22.6873
7.8163	17.9852
7.8764	10.9465
7.9365	13.7851
7.9966	14.7067
8.0568	11.6679
8.1169	12.4121
8.1770	8.2555
8.2371	10.1024
8.2973	4.4226
8.3574	6.4340
8.4175	9.9048
8.4776	10.6355
8.5378	10.4186
8.5979	5.0909
8.6580	5.1708
8.7181	4.9794
8.7783	6.0744
8.8384	11.3389
8.8985	9.9150
8.9586	6.1869
9.0188	7.8972
9.0789	4.0298
9.1390	5.0386
9.1991	4.6446
9.2593	6.9835
9.3194	7.2247
9.3795	5.1533
9.4396	6.1693
9.4998	6.0000
9.5599	5.4459
9.6200	5.8668
9.6801	5.9218
9.7403	3.3024
9.8004	4.7826
9.8605	5.1526
9.9206	9.3967
9.9808	6.4542
10.0409	2.5012
10.1010	5.9522
10.1611	4.0657
10.2213	4.4247
10.2814	3.9008
10.3415	5.7141
10.4016	2.9749
10.4618	3.7443
10.5219	2.4628
10.5820	1.3388
10.6421	1.1752
10.7023	3.2466
10.7624	1.9623
10.8225	2.4407
10.8826	2.1231
10.9428	1.1876
11.0029	1.3828
11.0630	2.0377
11.1231	1.4759
11.1833	3.1752
11.2434	2.7934
11.3035	2.0000
11.3636	2.5542
11.4238	3.4050
11.4839	0.0710
11.5440	0.2248
11.6041	2.4513
11.6643	2.0169
11.7244	1.6107
11.7845	3.5189
11.8446	0.3623
11.9048	3.1240
11.9649	1.3566
12.0250	1.5760
12.0851	4.5302
12.1453	1.5895
12.2054	2.5105
12.2655	1.7190
12.3256	0.6382
12.3858	1.0191
12.4459	0.7450
12.5060	1.4689
12.5661	2.0000
12.6263	1.3442
12.6864	0.0000
12.7465	0.8913
12.8066	2.1983
12.8668	0.2725
12.9269	1.1736
12.9870	0.6116
13.0471	0.0496
13.1073	0.0000
13.1674	1.7594
13.2275	1.5537
13.2876	2.1459
13.3478	1.1074
13.4079	1.8544
13.4680	0.6845
13.5281	2.3157
13.5883	1.3278
13.6484	1.6694
13.7085	0.8430
13.7686	0.3729
13.8288	3.5388
13.8889	2.5950
13.9490	0.3802
14.0091	0.9421
14.0693	1.8320
14.1294	1.4597
14.1895	1.2849
14.2496	1.3017
14.3098	3.4215
14.3699	1.5548
14.4300	1.6797
14.4901	1.5425
14.5503	2.0000
14.6104	0.1291
14.6705	1.0311
14.7306	0.2090
14.7908	3.1319
14.8509	3.1901
14.9110	2.0687
14.9711	0.0574
15.0313	1.6708
15.0914	2.9852
15.1515	2.1571
15.2116	1.1074
15.2718	1.1126
15.3319	0.7015
15.3920	0.1115
15.4521	1.0267
15.5123	1.6584
15.5724	1.4898
15.6325	0.6549
15.6926	1.4679
15.7528	2.4303
15.8129	5.3388
15.8730	3.0413
15.9331	1.7594
15.9933	0.0123
16.0534	1.8859
16.1135	1.3884
16.1736	1.8642
16.2338	0.3140
16.2939	0.2385
16.3540	1.5130
16.4141	3.2589
16.4743	2.6281
16.5344	0.9256
16.5945	1.7212
16.6546	2.8889
16.7148	2.0805
16.7749	1.2589
16.8350	0.2770
16.8951	0.8274
16.9553	1.3058
17.0154	1.3192
17.0755	1.3130
17.1356	0.9841
17.1958	3.3719
17.2559	1.9325
17.3160	0.1340
17.3761	0.1157
17.4363	2.0322
17.4964	4.9982
17.5565	2.2448
17.6166	2.6049
17.6768	1.9336
17.7369	0.5542
17.7970	0.2668
17.8571	1.0413
17.9173	0.5289
17.9774	0.0426
18.0375	1.3197
18.0976	2.7937
18.1578	2.6067
18.2179	1.7827
18.2780	2.2810
18.3381	1.3884
18.3983	1.3223
18.4584	0.0000
18.5185	1.0909
18.5786	3.8394
18.6388	3.4050
18.6989	1.2231
18.7590	0.6612
18.8191	0.2183
18.8793	1.9885
18.9394	0.9921
18.9995	1.5189
19.0596	0.1983
19.1198	2.8271
19.1799	0.4959
19.2400	0.0000
19.3001	1.7629
19.3603	1.6276
19.4204	0.4793
19.4805	1.2231
19.5406	1.6324
19.6008	1.0120
19.6609	1.8814
19.7210	0.9244
19.7811	0.3615
19.8413	1.5207
19.9014	0.0107
19.9615	0.9945
20.0216	1.0732
20.0818	0.9139
20.1419	3.2401
20.2020	1.8642
20.2621	1.4339
20.3223	1.9355
20.3824	1.0329
20.4425	0.9863
20.5026	0.3636
20.5628	1.5634
20.6229	1.8680
20.6830	0.4298
20.7431	0.0861
20.8033	0.1328
20.8634	1.3114
20.9235	1.3000
20.9836	0.8430
21.0438	0.7015
21.1039	2.3584
21.1640	2.1818
21.2241	0.6944
21.2843	2.9555
21.3444	0.9958
21.4045	0.0191
21.4646	0.6281
21.5248	1.9380
21.5849	3.9174
21.6450	1.5937
21.7051	2.5038
21.7653	0.5620
21.8254	0.0000
21.8855	0.0000
21.9456	3.6694
22.0058	1.0461
22.0659	1.4625
22.1260	2.4752
22.1861	2.3401
22.2463	0.7195
22.3064	1.5028
22.3665	3.3289
22.4266	4.2892
22.4868	3.8017
22.5469	2.5124
22.6070	1.0671
22.6671	0.9195
22.7273	3.0267
22.7874	4.0000
22.8475	3.4050
22.9076	2.3671
22.9678	2.7902
23.0279	2.4132
23.0880	0.4104
23.1481	1.4876
23.2083	0.0459
23.2684	1.4961
23.3285	2.0000
23.3886	1.4339
23.4488	5.4964
23.5089	2.9538
23.5690	3.4828
23.6291	0.7527
23.6893	2.2699
23.7494	0.6777
23.8095	0.6942
23.8696	2.8738
23.9298	6.9440
23.9899	8.1901
24.0500	5.7443
24.1101	3.8952
24.1703	3.7554
24.2304	6.1008
24.2905	3.4076
24.3506	7.3722
24.4108	7.1157
24.4709	10.4876
24.5310	9.6773
24.5912	10.0351
24.6513	7.3056
24.7114	7.7444
24.7715	18.0985
24.8316	11.6385
24.8918	17.4168
24.9519	23.3811
25.0120	27.3481
25.0721	18.7580
25.1323	19.8182
25.1924	23.4926
25.2525	20.2658
25.3127	17.6469
25.3728	15.2871
25.4329	10.6993
25.4930	10.8998
25.5532	13.1550
25.6133	14.1443
25.6734	14.1424
25.7335	20.0838
25.7937	21.6116
25.8538	20.9504
25.9139	12.8746
25.9740	16.7447
26.0342	15.0000
26.0943	14.3984
26.1544	9.1341
26.2145	16.5463
26.2747	11.8291
26.3348	6.5508
26.3949	13.6219
26.4550	10.5785
26.5152	6.0744
26.5753	5.8649
26.6354	12.7771
26.6955	11.3526
26.7557	8.0617
26.8158	9.7012
26.8759	7.9476
26.9360	12.1767
26.9962	17.5623
27.0563	11.4050
27.1164	11.9008
27.1765	9.4012
27.2367	6.0083
27.2968	7.6885
27.3569	4.8442
27.4170	7.9301
27.4772	4.5750
27.5373	0.1488
27.5974	1.9339
27.6575	0.0165
27.7177	0.8797
27.7778	0.0331
27.8379	0.1721
27.8980	0.1320
27.9582	0.0000
28.0183	0.0000
28.0784	0.0000
28.1385	0.0000
28.1987	0.2664
28.2588	0.0000
28.3189	0.0000
28.3790	0.3688
28.4392	0.0992
28.4993	0.0000
28.5594	0.0000
28.6195	0.4972
28.6797	1.3745
28.7398	0.0000
28.7999	0.0000
28.8600	0.0000
28.9202	0.2090
28.9803	1.1240
29.0404	0.5388
29.1005	0.0000
