# Supplementary material for: Palmitoylation by ZDHHC4 inhibits TRPV1-mediated nociception
Source: EMBO Rep. 2024 Nov 11;26(1):101–21. doi: 10.1038/s44319-024-00317-0 (PMC11724110; doi:10.1038/s44319-024-00317-0)
Supplement: Supplementary file 4 — Source data Fig. 2 [file 44319_2024_317_MOESM4_ESM.zip › 2A_RT-PCR.xlsx]

## Sheet: Sheet1
	0 hours							12 hours							24 hours						p_Dunnett
	data1	data2	data3	data4	ave	SD		data1	data2	data3	data4	ave	SD		data1	data2	data3	data4	ave	SD	P_0 vs 12	P_0 vs 24
zdhhc1	0.0342875	0.047986	0.0546261	0.0301197	0.0417548	0.0114838		0.0313276	0.0562016	0.0703665	0.0250213	0.0457292	0.0212359		0.0343697	0.0276346	0.0323951	0.029319	0.0309296	0.00302394
zdhhc2	38.7471	41.3118	47.0284	34.0372	40.2811	5.41379		37.6342	27.3544	34.2488	30.0584	32.324	4.53626		36.6769	23.344	27.3654	31.2873	29.6684	5.68746	0.104632	0.033388
zdhhc3	12.8886	10.1162	11.516	11.3219	11.4607	1.13562		8.53436	12.0473	15.0837	6.81637	10.6204	3.68686		13.5089	10.7635	12.6177	11.5238	12.1035	1.20709	0.833002	0.896985
zdhhc4	7.98761	9.67511	11.0139	7.01668	8.92333	1.7745		18.873	15.0877	18.8904	15.0738	16.9812	2.19449		22.4928	20.2219	23.7054	19.1874	21.4019	2.06497	0.000608207	<0.0001
zdhhc5	9.98378	10.0215	11.4082	8.77021	10.0459	1.07822		9.83068	6.71434	8.40662	7.85174	8.20085	1.2949		10.0424	5.78109	6.77696	8.56664	7.79176	1.89194
zdhhc6	3.78749	2.41281	2.74669	3.3271	3.06852	0.610276		3.00835	2.23956	2.80401	2.40276	2.61367	0.354234		1.58467	2.7179	3.18609	1.3518	2.21011	0.882849
zdhhc7	3.01632	2.9107	3.31347	2.64967	2.97254	0.274601		3.08737	2.27818	2.85237	2.46587	2.67095	0.366351		2.36047	2.57734	3.02132	2.01359	2.49318	0.421755
zdhhc8	13.8582	6.5292	7.43268	12.1737	9.99845	3.57064		9.76204	8.32286	10.4205	7.79691	9.07559	1.22226		7.44232	7.94711	9.31612	6.34867	7.76356	1.23143
zdhhc9	7.85806	5.68437	6.47094	6.90287	6.72906	0.906062		5.23266	5.3633	6.71506	4.17931	5.37258	1.04016		5.93761	5.13916	6.02445	5.06508	5.54157	0.509576
zdhhc11	0.00910949	0.0171614	0.0195361	0.00800219	0.0134523	0.00575425		0.00889885	0.00360051	0.00450797	0.00710749	0.00602871	0.00242283		0.000448965	0.00131144	0.00153735	0.00038299	0.000920186	0.000590084
zdhhc12	61.4698	43.1201	49.0869	53.9979	51.9187	7.76706		77.1007	63.1089	79.0147	61.5801	70.2011	9.12699		33.6089	38.4295	45.0495	28.6701	36.4395	6.98735	0.0188035	0.041321
zdhhc13	8.73174	9.63118	10.9639	7.67035	9.24929	1.39602		8.68178	5.75425	7.20455	6.93412	7.14367	1.20331		6.45392	7.54811	8.84838	5.50551	7.08898	1.43956
zdhhc14	5.81719	4.98801	5.67822	5.11008	5.39837	0.410379		4.33515	2.97809	3.72868	3.46247	3.6261	0.565675		2.60162	2.13232	2.49965	2.21931	2.36322	0.223211
zdhhc15	19.4579	14.9472	17.0156	17.0927	17.1284	1.84374		12.1691	8.79916	11.0169	9.71946	10.4262	1.47575		14.3903	10.8589	12.7296	12.2756	12.5636	1.45524	0.000433243	0.00547765
zdhhc16	4.20221	2.06166	2.34694	3.69142	3.07556	1.03401		2.50546	2.34791	2.93967	2.0011	2.44854	0.389349		1.36205	1.95768	2.29492	1.16189	1.69413	0.524072
zdhhc17	11.1552	10.728	12.2124	9.79922	10.9737	1.0012		8.48749	5.64007	7.06159	6.77894	6.99202	1.1711		5.53683	4.61521	5.41024	4.72319	5.07137	0.469326	0.000378417	<0.0001
zdhhc18	34.3269	32.1896	36.6438	30.1543	33.3286	2.79051		19.0595	18.6492	23.3495	15.2228	19.0702	3.33129		17.9847	13.4004	15.7088	15.3418	15.6089	1.88	<0.0001	<0.0001
zdhhc19	0.0116746	0.0148443	0.0168984	0.0102555	0.0134182	0.00301042		0.00424277	0.00182014	0.00227888	0.00338869	0.00293262	0.00109384		0.00074821	0.000323789	0.000379566	0.000638261	0.000522456	0.000203521
zdhhc20	4.91211	4.90415	5.58276	4.31502	4.92851	0.518101		4.97789	3.71986	4.6574	3.97583	4.33275	0.58442		4.40895	4.00775	4.69814	3.76105	4.21897	0.416333
zdhhc21	18.0482	9.53237	10.8514	15.8543	13.5716	4.04002		9.89179	7.95246	9.95678	7.90055	8.92539	1.15392		9.42839	7.70214	9.02895	8.04288	8.55059	0.811784
zdhhc22	2.70739	2.25141	2.56295	2.3783	2.47501	0.200902		2.18815	1.20367	1.50704	1.74767	1.66163	0.415634		0.813988	1.00492	1.17803	0.694372	0.922828	0.212843
zdhhc23	9.07753	9.60838	10.9379	7.97412	9.39949	1.23096		4.38115	3.93705	4.92934	3.49922	4.18669	0.612178		1.31809	1.04934	1.23011	1.1244	1.18048	0.117958
zdhhc24	1.83136	1.29804	1.47766	1.60875	1.55395	0.22455		0.567058	0.51658	0.646778	0.452907	0.545831	0.0819171		0.381186	0.451161	0.52888	0.325171	0.421599	0.0881564
