# Supplementary material for: Palmitoylation by ZDHHC4 inhibits TRPV1-mediated nociception
Source: EMBO Rep. 2024 Nov 11;26(1):101–21. doi: 10.1038/s44319-024-00317-0 (PMC11724110; doi:10.1038/s44319-024-00317-0)
Supplement: Supplementary file 4 — Source data Fig. 2 [file 44319_2024_317_MOESM4_ESM.zip › 2H/2H_Co-localization.xlsx]

## Sheet: Sheet1
Saline	proportion of interacting regions	fluorescence intensity of V1 in interacting area	fluorescence intensity of ZD in interacting area	fluorescence intensity of V1+fluorescence intensity of ZD
1	0.6	2811.95	7141.63	9953.58
2	0.72	3557.14	6766.74	10323.9
3	0.63	2482.27	8363.49	10845.8
4	0.49	6939.98	4935.24	11875.2
5	0.62	2931.36	6376.51	9307.87
6	0.58	2760.32	8752.21	11512.5
7	0.66	5966.46	5809.01	11775.5
8	0.41	3580.04	9577.76	13157.8
9	0.49	3628.38	9412.11	13040.5
ave	0.577778			11310.3
SD	0.0971825			1323.94
Carra
1	0.61	3299.61	9969.43	13269
2	0.65	5081	10638.7	15719.7
3	0.63	3510.59	9725.08	13235.7
4	0.6	3136.97	9938.77	13075.7
5	0.61	3676.87	9575.56	13252.4
6	0.63	3413.92	10306.9	13720.9
7	0.59	4608.08	10459.5	15067.5
8	0.36	6875.12	11246.2	18121.3
9	0.41	8975.57	7254.89	16230.5
ave	0.565556			14632.5
SD	0.104656			1770.09
ttest	0.800655			0.000356893
