# Supplementary material for: Palmitoylation by ZDHHC4 inhibits TRPV1-mediated nociception
Source: EMBO Rep. 2024 Nov 11;26(1):101–21. doi: 10.1038/s44319-024-00317-0 (PMC11724110; doi:10.1038/s44319-024-00317-0)
Supplement: Supplementary file 4 — Source data Fig. 2 [file 44319_2024_317_MOESM4_ESM.zip › 2F_Grey Intensity of 2E.xlsx]

## Sheet: Sheet1
	IntDen	V1/actin	/0h		IntDen	V1/actin	/0h		IntDen	V1/actin	/0h		ave	SD		V1	SD	p-J	SD	p-S	SD	ZD	SD
V1	5256840	3.24201	1		1200682	0.855009	1		673764	0.411145	1		1	0		1	0	1	0	1	0	1	0
	6668536	6.78043	2.09143		2451958	1.82461	2.13402		1978102	1.38428	3.3669		2.53078	0.724412		2.53078	0.724412	2.01027	0.622152	1.43565	0.369724	1.81869	0.123936
	6812914	4.43098	1.36674		2434682	2.13528	2.49738		1846064	1.37248	3.33819		2.40077	0.989268		2.40077	0.989268	1.9327	0.934848	1.23924	0.334537	1.94355	0.556338
	5509810	4.55148	1.40391		2817222	2.23824	2.61779		1.71773e+06	1.15041	2.79807		2.27326	0.758257		2.27326	0.758257	1.54936	0.615792	0.988792	0.159128	1.72726	0.0962671
	4301724	3.16909	0.977508		2670376	2.19473	2.5669		1199448	0.843018	2.05042		1.86494	0.810769		1.86494	0.810769	1.12834	0.301077	0.853336	0.149001	1.70299	0.181072
	4699072	3.06109	0.944196		1314210	1.51926	1.77689		597256	0.473581	1.15186		1.29098	0.43343		1.29098	0.43343	0.956309	0.426665	0.717004	0.153538	1.58203	0.303339
	3.98335e+06	2.84656	0.878024		935372	0.757243	0.885655		757676	0.627171	1.52543		1.09637	0.371594		1.09637	0.371594	0.928419	0.122817	0.656956	0.307152	1.25207	0.67743
		pJ/J
p-JAK2	2142224	0.649215	1		858864	0.837545	1		486196	0.246558	1		1	0
	3.08253e+06	0.846206	1.30343		1704154	1.88661	2.25255		1137748	0.610192	2.47484		2.01027	0.622152
	2775266	0.729721	1.12401		1.52152e+06	1.43874	1.71781		1310508	0.728895	2.95628		1.9327	0.934848
	2548210	0.652243	1.00466		1176002	1.19424	1.42588		851460	0.546751	2.21753		1.54936	0.615792
	2370514	0.610811	0.940846		768782	0.811198	0.968542		642914	0.363827	1.47562		1.12834	0.301077
	2179244	0.5493	0.846099		517046	0.49881	0.595561		615766	0.351904	1.42727		0.956309	0.426665
	2096566	0.543854	0.837711		572576	0.736508	0.879365		486196	0.263369	1.06818		0.928419	0.122817
JAK2	3299716				1025454				1971932
	3642768				903288				1.86457e+06
	3803188				1057538				1797938
	3906844				984732				1557308
	3880930				947712				1767088
	3967310				1036560				1749812
	3855016				777420				1846064
		pS/S
p-STAT3	5657890	1.21296	1		1733770	1.66272	1		1544968	1.57089	1		1	0
	6382248	1.30705	1.07757		2481574	3.01952	1.81601		2786372	2.22026	1.41337		1.43565	0.369724
	6130512	1.18966	0.980784		2380386	1.86197	1.11983		3191124	2.54028	1.61709		1.23924	0.334537
	5454280	1.10999	0.91511		2047206	1.46296	0.87986		2386556	1.84015	1.17141		0.988792	0.159128
	5757844	1.19856	0.988127		1833724	1.15283	0.69334		1881850	1.38009	0.87854		0.853336	0.149001
	5.13467e+06	1.08106	0.891256		1488204	1.09437	0.658182		1611604	0.945007	0.601574		0.717004	0.153538
	5023614	1.11841	0.922045		1224128	1.21123	0.728464		956350	0.503247	0.320358		0.656956	0.307152
STAT3	4664520				1042730				983498
	4882938				821844				1.25498e+06
	5153184				1278424				1256212
	4913788				1.39936e+06				1296934
	4803962				1590626				1363570
	4749666				1359868				1.70539e+06
	4491760				1.01065e+06				1900360
		C4/actin
ZDHHC4	5013742	3.09209	1		1092090	0.77768	1		1022986	0.624247	1		1	0
	5.83682e+06	5.93476	1.91934		1755982	1.3067	1.68026		1656028	1.15889	1.85647		1.81869	0.123936
	6.20455e+06	4.03531	1.30505		2060780	1.80736	2.32404		1848532	1.37431	2.20155		1.94355	0.556338
	6051536	4.99898	1.6167		1735004	1.37843	1.77249		1670836	1.11901	1.79257		1.72726	0.0962671
	6272422	4.62091	1.49443		1.69798e+06	1.39554	1.79449		1616540	1.13617	1.82006		1.70299	0.181072
	6231700	4.05949	1.31286		1024220	1.18402	1.52251		1504246	1.19276	1.91072		1.58203	0.303339
	5596190	3.99912	1.29334		533088	0.431568	0.554943		1438844	1.19101	1.90792		1.25207	0.67743
actin	1621476				1.40429e+06				1638752
	983498				1343826				1428972
	1537564				1140216				1345060
	1210554				1258680				1493140
	1357400				1216724				1422802
	1535096				865034				1261148
	1.39936e+06				1.23523e+06				1208086
