# Supplementary material for: Palmitoylation by ZDHHC4 inhibits TRPV1-mediated nociception
Source: EMBO Rep. 2024 Nov 11;26(1):101–21. doi: 10.1038/s44319-024-00317-0 (PMC11724110; doi:10.1038/s44319-024-00317-0)
Supplement: Supplementary file 5 — Source data Fig. 3 [file 44319_2024_317_MOESM5_ESM.zip]

Archive with 16 entries (11 files):
- 3A/
- 3A/Fig3A-data source.tif
- 3A/Fig3A_Gray Analysis.xlsx
- 3C/
- 3C/Figure 3C-data source.tif
- 3C/Gray Analysis_3C.xlsx
- 3B/
- 3B/Figure 3B-data source.tif
- 3B/Gray Analysis_3B.xlsx
- 3F/
- 3F/3F.xlsx
- 3F/Figure 3F-data source.tif
- 3D/
- 3D/3D.xlsx
- 3D/Figure 3D-data source.tif
- 3E-data source.tif
