# Supplementary material for: Palmitoylation by ZDHHC4 inhibits TRPV1-mediated nociception
Source: EMBO Rep. 2024 Nov 11;26(1):101–21. doi: 10.1038/s44319-024-00317-0 (PMC11724110; doi:10.1038/s44319-024-00317-0)
Supplement: Supplementary file 5 — Source data Fig. 3 [file 44319_2024_317_MOESM5_ESM.zip › 3A/Fig3A_Gray Analysis.xlsx]

## Sheet: Sheet1
		Intden	Palm/V1	Palm/V1/con		AVE	SD	P
1	Palm_GFP	325776	0.963504	1		1	0	0.0471831
	Palm_ZD	983498	2.85663	2.96484		2.46428	0.895119
	V1_GFP	338116
	V1_ZD	344286
2	Palm_GFP	1196980	3.01242	1
	Palm_ZD	1542500	4.31034	1.43086
	V1_GFP	397348
	V1_ZD	357860
3	Palm_GFP	314670	0.980769	1
	Palm_ZD	899586	2.93952	2.99715
	V1_GFP	320840
	V1_ZD	306032
1	1	1
2.96484	1.43086	2.99715
