# Supplementary material for: Palmitoylation by ZDHHC4 inhibits TRPV1-mediated nociception
Source: EMBO Rep. 2024 Nov 11;26(1):101–21. doi: 10.1038/s44319-024-00317-0 (PMC11724110; doi:10.1038/s44319-024-00317-0)
Supplement: Supplementary file 5 — Source data Fig. 3 [file 44319_2024_317_MOESM5_ESM.zip › 3C/Gray Analysis_3C.xlsx]

## Sheet: Sheet1
		IntDen	ZD/actin	ZD/actin/con		IntDen	ZD/actin	ZD/actin/con		IntDen	ZD/actin	ZD/actin/con		ave	SD	ZD/actin/con	ZD/actin/con	ZD/actin/con	P_Dunnett
ZD	con	571089	1.43214	1		457560	1.2145	1		603069	1.6711	1		1	0	1	1	1
	sh1	352026	0.961048	0.671057		290280	0.821441	0.676364		496551	1.41649	0.847641		0.731687	0.100454	0.671057	0.676364	0.847641	0.0035
	sh2	591138	1.55383	1.08497		454239	1.22936	1.01224		631728	1.80591	1.08067		1.05929	0.0408068	1.08497	1.01224	1.08067	0.4506
actin	con	398766				376749				360882
	sh1	366294				353379				350550
	sh2	380439				369492				349812
		IntDen	Palm/V1	Palm/V1/con		IntDen	Palm/V1	Palm/V1/con		IntDen	Palm/V1	Palm/V1/con		ave	SD	Palm/V1/con	Palm/V1/con	Palm/V1/con	P_ttest
Palm	con	561003	1.92936	1		429639	1.27528	1		460143	1.5195	1		1	0	1	1	1
	sh1	400365	1.38984	0.720363		368016	1.17795	0.92368		369000	1.27226	0.837294		0.827112	0.10204	0.720363	0.92368	0.837294	0.042616
V1	con	290772				336897				302826
	sh1	288066				312420				290034
