# Supplementary material for: Palmitoylation by ZDHHC4 inhibits TRPV1-mediated nociception
Source: EMBO Rep. 2024 Nov 11;26(1):101–21. doi: 10.1038/s44319-024-00317-0 (PMC11724110; doi:10.1038/s44319-024-00317-0)
Supplement: Supplementary file 5 — Source data Fig. 3 [file 44319_2024_317_MOESM5_ESM.zip › 3B/Gray Analysis_3B.xlsx]

## Sheet: Sheet1
		IntDen	V1 quantify	Rel. V1		IntDen	V1 quantify	Rel. V1		IntDen	V1 quantify	Rel. V1					ave	sd	P
SV1	GFP_V1	351780	0.746736	1		383145	0.822768	1		452517	0.942367	1		1	1	1	1	0	0.013296
	ZD_V1	305655	0.690278	0.924393		337512	0.767123	0.932369		371091	0.812769	0.862477		0.924393	0.932369	0.862477	0.906413	0.0382582
Na/K	GFP_Na/K	471090				465678				480192
	ZD_Na/K	442800				439971				456576
TV1	GFP_V1	382161	0.758545	1		387450	0.853196	1		435051	0.97037	1		1	1	1	1	0	0.0489222
	ZD_V1	331362	0.708202	0.933632		343047	0.774077	0.907268		368016	0.767376	0.790808		0.933632	0.907268	0.790808	0.877236	0.0760009
actin	GFP_actin	503808				454116				448335
	ZD_actin	467892				443169				479577
