# Supplementary material for: Palmitoylation by ZDHHC4 inhibits TRPV1-mediated nociception
Source: EMBO Rep. 2024 Nov 11;26(1):101–21. doi: 10.1038/s44319-024-00317-0 (PMC11724110; doi:10.1038/s44319-024-00317-0)
Supplement: Supplementary file 5 — Source data Fig. 3 [file 44319_2024_317_MOESM5_ESM.zip › 3F/3F.xlsx]

## Sheet: Sheet1
		IntDen	V1 quantify	Rel.V1		IntDen	V1 quantify	Rel.V1		IntDen	V1 quantify	Rel.V1					ave	SD	P
Surface	V1+GFP_V1	517338	1.10423	1		532467	1.06995	1		532590	1.10912	1		1	1	1	1	0	4.44076e-05
	V1+ZD-GFP_V1	438126	0.902686	0.817483		441816	0.862425	0.806046		461496	0.929633	0.838173		0.817483	0.806046	0.838173	0.820567	0.0162842
	V1+GFP_Na/K	468507				497658				480192
	V1+ZD-GFP_Na/K	485358				512295				496428
Total	V1+GFP_V1	535173	1.00764	1		560511	1.06051	1		542184	0.992122	1		1	1	1	1	0	0.000112034
	V1+ZD-GFP_V1	432714	0.803013	0.796923		467646	0.858046	0.80909		447843	0.831658	0.838262		0.796923	0.80909	0.838262	0.814758	0.0212445
	V1+GFP_actin	531114				528531				546489
	V1+ZD-GFP_actin	538863				545013				538494
