# Supplementary material for: Palmitoylation by ZDHHC4 inhibits TRPV1-mediated nociception
Source: EMBO Rep. 2024 Nov 11;26(1):101–21. doi: 10.1038/s44319-024-00317-0 (PMC11724110; doi:10.1038/s44319-024-00317-0)
Supplement: Supplementary file 5 — Source data Fig. 3 [file 44319_2024_317_MOESM5_ESM.zip › 3D/3D.xlsx]

## Sheet: Sheet1
		IntDen	V1 quantify	Rel. V1		IntDen	V1 quantify	Rel. V1		IntDen	V1 quantify	Rel. V1					ave	SD	P
Surface	shCon_V1	253749	0.599709	1		170232	0.495702	1		229518	0.623246	1		1	1	1	1	0	0.000206575
	sh#1_V1	492738	1.15049	1.91841		299259	0.861544	1.73803		445752	1.21938	1.9565		1.91841	1.73803	1.9565	1.87098	0.116703
	shCon_Na/K	423120				343416				368262
	sh#1_Na/K	428286				347352				365556
Total	shCon_V1	308853	0.775958	1		242925	0.621851	1		269985	0.787585	1		1	1	1	1	0	2.64036e-05
	sh#1_V1	439725	1.10956	1.42992		340095	0.86977	1.39868		394461	1.15568	1.46737		1.42992	1.39868	1.46737	1.43199	0.0343901
	shCon_actin	398028				390648				342801
	sh#1_actin	396306				391017				341325
