# Supplementary material for: Palmitoylation by ZDHHC4 inhibits TRPV1-mediated nociception
Source: EMBO Rep. 2024 Nov 11;26(1):101–21. doi: 10.1038/s44319-024-00317-0 (PMC11724110; doi:10.1038/s44319-024-00317-0)
Supplement: Supplementary file 6 — Source data Fig. 4 [file 44319_2024_317_MOESM6_ESM.zip]

Archive with 1 entries (1 files):
- Figure 4-data source.xlsx
