# Supplementary material for: Palmitoylation by ZDHHC4 inhibits TRPV1-mediated nociception
Source: EMBO Rep. 2024 Nov 11;26(1):101–21. doi: 10.1038/s44319-024-00317-0 (PMC11724110; doi:10.1038/s44319-024-00317-0)
Supplement: Supplementary file 6 — Source data Fig. 4 [file 44319_2024_317_MOESM6_ESM.zip › Figure 4-data source.xlsx]

## Sheet: Sheet1
Fig 4 A-C
TRPV1 in HEK293T		Amplitude (pA)							Relative currents (I/Imax)							Current density (pA/pF)
Data (W/C)	Cm (pF)	Cap 0.01 mM	Cap 0.03 mM	Cap 0.1 mM	Cap 0.3 mM	Cap 1 mM	Cap 3 mM		Cap 0.01 mM	Cap 0.03 mM	Cap 0.1 mM	Cap 0.3 mM	Cap 1 mM	Cap 3 mM		Cap 0.01 mM	Cap 0.03 mM	Cap 0.1 mM	Cap 0.3 mM	Cap 1 mM	Cap 3 mM		Fig 4C
cell-01	14.91	-1	-1	-2143	-5045	-5521	-5055		0.000181127	0.000181127	0.388154	0.913784	1	0.915595		0.0670691	0.0670691	143.729	338.364	370.288	339.034		Test of Normality						Independent Samples Test
cell-02	13.23	-1	-1	-213	-4908	-5259	-5163		0.00019015	0.00019015	0.040502	0.933257	1	0.981746		0.0755858	0.0755858	16.0998	370.975	397.506	390.249			Shapiro-Wile test							Levene's Test for Equality of Variances		t-test for Equality of Means
cell-03	15.71	-1	-1	-272	-6559	-7263	-7235		0.000137684	0.000137684	0.0374501	0.90307	1	0.996145		0.0636537	0.0636537	17.3138	417.505	462.317	460.535			Statistic	df	Sig.					F	Sig.	t	df	Sig. (2-tails)	Mean Difference	Std. Error Difference	95% Confidence Interval of Difference
cell-04	10.52	-58	-242	-1004	-3912	-3912	-3912		0.0148262	0.0618609	0.256646	1	1	1		5.51331	23.0038	95.4373	371.863	371.863	371.863		TRPV1(0.3 mM cap)	0.914	7	0.427												Lower	Upper
cell-05	8.7	-1	-14	-302	-3206	-3206	-3206		0.000311915	0.00436681	0.0941984	1	1	1		0.114943	1.6092	34.7126	368.506	368.506	368.506		TRPV1(1 mM cap)	0.878	7	0.219			Equal variances assumed		0.529145	0.482162	11.2241	11	2.30522e-07	244.615	21.7936	196.647	292.582
cell-06	13.09	-1	-41	-962	-5298	-5298	-5298		0.00018875	0.00773877	0.181578	1	1	1		0.0763942	3.13216	73.4912	404.736	404.736	404.736		TRPV1(3 mM cap)	0.981	7	0.964			Equal variances not assumed				10.8436	8.33829	3.34833e-06	244.615	22.5585	192.96	296.27
cell-07	13.43	-1	-72	-900	-5670	-5842	-5659		0.000171174	0.0123245	0.154057	0.970558	1	0.968675		0.0744602	5.36113	67.0141	422.189	434.996	421.37
								ave.	0.00228671	0.0124	0.164655	0.960096	1	0.980309	ave.	0.855059	4.75894	63.9711	384.877	401.459	393.756								Independent Samples Test
								SD	0.00552965	0.0222912	0.126077	0.0428243	0	0.0309281	SD	0.0184834	2.16537	48.2096	33.0083	36.7868	42.2065										Levene's Test for Equality of Variances		t-test for Equality of Means
								n	7	7	7	7	7	7	n	7	7	7	7	7	7										F	Sig.	t	df	Sig. (2-tails)	Mean Difference	Std. Error Difference	95% Confidence Interval of Difference
																																						Lower	Upper
																													Equal variances assumed		0.857479	0.374315	10.5872	11	4.16808e-07	254.19	24.0091	201.346	307.034
TRPV1+ZDHHC4 in HEK293T		Amplitude (pA)							Relative currents (I/Imax)							Current density (pA/pF)													Equal variances not assumed				10.303	8.91494	3.00233e-06	254.19	24.6715	198.298	310.082
Data (W/C)	Cm (pF)	Cap 0.01 mM	Cap 0.03 mM	Cap 0.1 mM	Cap 0.3 mM	Cap 1 mM	Cap 3 mM		Cap 0.01 mM	Cap 0.03 mM	Cap 0.1 mM	Cap 0.3 mM	Cap 1 mM	Cap 3 mM		Cap 0.01 mM	Cap 0.03 mM	Cap 0.1 mM	Cap 0.3 mM	Cap 1 mM	Cap 3 mM
cell-01	10.39	-1	-1	-64	-1096	-1061	-1274		0.000942507	0.000942507	0.0603205	1.03299	1	1.20075		0.0962464	0.0962464	6.15977	105.486	102.117	122.618		Test of Normality						Independent Samples Test
cell-02	18.23	-1	-1	-1	-4070	-4140	-4675		0.000241546	0.000241546	0.000241546	0.983092	1	1.12923		0.0548546	0.0548546	0.0548546	223.258	227.098	256.445			Shapiro-Wile test							Levene's Test for Equality of Variances		t-test for Equality of Means
cell-03	23.11	-1	-1	-579	-3710	-4302	-3919		0.00023245	0.00023245	0.134589	0.86239	1	0.910972		0.0432713	0.0432713	25.0541	160.537	186.153	169.58			Statistic	df	Sig.					F	Sig.	t	df	Sig. (2-tails)	Mean Difference	Std. Error Difference	95% Confidence Interval of Difference
cell-04	25.59	-1	-1	-1477	-2349	-2563	-2449		0.000390168	0.000390168	0.576278	0.916504	1	0.955521		0.0390778	0.0390778	57.7179	91.7937	100.156	95.7014		TRPV1+ZDHHC4(0.3 mM cap)	0.919	6	0.502												Lower	Upper
cell-05	12.12	-1	-1	-44	-1465	-1502	-1502		0.000665779	0.000665779	0.0292943	0.975366	1	1		0.0825083	0.0825083	3.63036	120.875	123.927	123.927		TRPV1+ZDHHC4(1 mM cap)	0.902	6	0.384			Equal variances assumed		0.372724	0.553928	8.94409	11	2.22786e-06	239.581	26.7865	180.624	298.538
cell-06	16.96	-1	-1	-40	-2368	-2445	-2659		0.000408998	0.000408998	0.0163599	0.968507	1	1.08753		0.0589623	0.0589623	2.35849	139.623	144.163	156.781		TRPV1+ZDHHC4(3 mM cap)	0.89	6	0.317			Equal variances not assumed				8.6915	8.80194	1.30991e-05	239.581	27.565	177.01	302.152
								ave.	0.000480241	0.000480241	0.13618	0.956474	1	1.04733	ave.	0.0624868	0.0624868	15.8292	140.262	147.269	154.176
								SD	0.000275564	0.000275564	0.220773	0.0591845	0	0.110566	SD	0.0224876	0.0224876	2.54667	44.5097	45.8655	56.5442
								n	6	6	6	6	6	6	n	6	6	6	6	6	6
Fig 4 D-F
TRPV1 in HEK293T		Amplitude (pA)							Relative currents (I/Imax)							Current density (pA/pF)							Fig 4F
Data (W/C)	Cm (pF)	pH6.5	pH6	pH5.5	pH5	pH4.5	pH4		pH6.5	pH6	pH5.5	pH5	pH4.5	pH4		pH6.5	pH6	pH5.5	pH5	pH4.5	pH4
cell-01	9.8	0	-132	-3334	-6758	-6627	-6315		0	0.0195324	0.493341	1	0.980616	0.934448		0	13.4694	340.204	689.592	676.224	644.388		Test of Normality						Independent Samples Test
cell-02	10.2	0	-117	-3462	-5598	-5416	-4840		0	0.0209003	0.618435	1	0.967488	0.864594		0	11.4706	339.412	548.824	530.98	474.51			Shapiro-Wile test							Levene's Test for Equality of Variances		t-test for Equality of Means
cell-03	12.6	0	-173	-1382	-2067	-2237	-2026		0	0.0836962	0.668602	1	1.08224	0.980164		0	13.7302	109.683	164.048	177.54	160.794			Statistic	df	Sig.					F	Sig.	t	df	Sig. (2-tails)	Mean Difference	Std. Error Difference	95% Confidence Interval of Difference
cell-04	14.7	0	-204	-2950	-3198	-3000	-2854		0	0.0637899	0.922452	1	0.938086	0.892433		0	13.8776	200.68	217.551	204.082	194.15		TRPV1(pH=5)	0.900846	6	0.378953												Lower	Upper
cell-05	12.2	0	-429	-5173	-5846	-5690	-4631		0	0.0733835	0.884879	1	0.973315	0.792166		0	35.1639	424.016	479.18	466.393	379.59		TRPV1(pH=4.5)	0.888563	6	0.310729			Equal variances assumed		9.26888	0.0139166	3.94496	9	0.00338042	382.713	97.0131	163.254	602.172
cell-06	9.8	0	-281	-5246	-5744	-5266	-4442		0	0.0489206	0.913301	1	0.916783	0.773329		0	28.6735	535.306	586.122	537.347	453.265		TRPV1(pH=4)	0.941519	6	0.671463			Equal variances not assumed				4.32086	5.57983	0.00588658	382.713	88.5735	161.963	603.463
								ave.	0	0.0517038	0.750168	1	0.976422	0.872856	ave.	0	19.3975	324.884	447.553	432.094	384.449
								SD	0	0.0269488	0.181333	0	0.0571524	0.0802207	SD	0	7.01597	92.5452	87.7841	88.3451	111.95
								n	6	6	6	6	6	6	n	6	6	6	6	6	6								Independent Samples Test
																															Levene's Test for Equality of Variances		t-test for Equality of Means
																															F	Sig.	t	df	Sig. (2-tails)	Mean Difference	Std. Error Difference	95% Confidence Interval of Difference
TRPV1+ZDHHC4 in HEK293T		Amplitude (pA)							Relative currents (I/Imax)							Current density (pA/pF)																						Lower	Upper
Data (W/C)	Cm (pF)	pH6.5	pH6	pH5.5	pH5	pH4.5	pH4		pH6.5	pH6	pH5.5	pH5	pH4.5	pH4		pH6.5	pH6	pH5.5	pH5	pH4.5	pH4								Equal variances assumed		10.9642	0.00786313	4.45545	10	0.00122475	370.684	83.1979	185.308	556.061
cell-01	10.6	0	-52	-666	-824	-694	-673		0	0.0631068	0.808252	1	0.842233	0.816748		0	4.90566	62.8302	77.7358	65.4717	63.4906		Test of Normality						Equal variances not assumed				4.45545	5.46453	0.00539442	370.684	83.1979	162.171	579.197
cell-02	12	0	-45	-471		-690	-680		0	0.0652174	0.682609		1	0.985507		0	3.75	39.25		57.5	56.6667			Shapiro-Wile test
cell-03	9.2	0	-8	-320	-662	-665	-587		0	0.0120846	0.483384	1	1.00453	0.886707		0	0.869565	34.7826	71.9565	72.2826	63.8043			Statistic	df	Sig.
cell-04	15.8	0	0	-133	-232	-218	-188		0	0	0.573276	1	0.939655	0.810345		0	0	8.41772	14.6835	13.7975	11.8987		TRPV1+ZDHHC4(pH=5)	0.93933	5	0.661208			Independent Samples Test
cell-05	11.3	0	-13	-232	-310	-274			0	0.0419355	0.748387	1	0.883871			0	1.15044	20.531	27.4336	24.2478			TRPV1+ZDHHC4(pH=4.5)	0.920702	6	0.510431					Levene's Test for Equality of Variances		t-test for Equality of Means
cell-06	15.5		-78	-1472	-2052	-2095	-1998		0	0.0380117	0.717349	1	1.02096	0.973684		0	5.03226	94.9677	132.387	135.161	128.903		TRPV1+ZDHHC4(pH=4)	0.905669	5	0.442005					F	Sig.	t	df	Sig. (2-tails)	Mean Difference	Std. Error Difference	95% Confidence Interval of Difference
								ave.	0	0.036726	0.668876	1	0.948541	0.894598	ave.	0	2.61799	43.4632	64.8393	61.4101	64.9527																	Lower	Upper
								SD	0	0.0264291	0.119861	0	0.0729237	0.0832777	SD	0	1.61441	20.5652	31.5758	26.0296	24.9294								Equal variances assumed		5.9716	0.0371394	3.79852	9	0.00422697	319.497	84.1109	129.225	509.769
								n	6	6	6	5	6	5	n	6	6	6	5	6	5								Equal variances not assumed				4.15787	5.61987	0.00687045	319.497	76.8415	128.346	510.647
Fig 4 G-L
TRPV1 in HEK293T								TRPV1+ZDHHC4 in HEK293T								Fig 4I
cell-01								cell-01								Test of Normality						Independent Samples Test
T (℃)	T0(℃)	I	I/Imax					T (℃)	T0(℃)	I	I/Imax						Shapiro-Wile test							Levene's Test for Equality of Variances		t-test for Equality of Means
33	23	-38	0.00713347					33	23	-93	0.0432357						Statistic	df	Sig.					F	Sig.	t	df	Sig. (2-tails)	Mean Difference	Std. Error Difference	95% Confidence Interval of Difference
36	23	-64	0.0120143					36	23	-128	0.0595072					control	0.91989	12	0.285003												Lower	Upper
39	23	-152	0.0285339					39	23	-128	0.0595072					ZDHHC4	0.90911	11	0.238038			Equal variances assumed		0.60787	0.44429	0.0597597	21	0.952912	0.00454545	0.0760622	-0.153634	0.162725
42	23	-253	0.0474939					42	23	-138	0.0641562											Equal variances not assumed				0.0593321	19.7868	0.953283	0.00454545	0.0766104	-0.155371	0.164462
45	23	-1470	0.275953					45	23	-340	0.158066
48	23	-4273	0.80214	threshold	currentdensity	Q10		48	23	-1083	0.503487	threshold	currentdensity	Q10
51	23	-5327	1	42	474.286	24.1173		51	23	-2151	1	42	104.631	21.6658		Fig 4K
																Test of Normality						Independent Samples Test
																	Shapiro-Wile test							Levene's Test for Equality of Variances		t-test for Equality of Means
cell-02								cell-02									Statistic	df	Sig.					F	Sig.	t	df	Sig. (2-tails)	Mean Difference	Std. Error Difference	95% Confidence Interval of Difference
T (℃)	T0(℃)	I	I/Imax					T (℃)	T0(℃)	I	I/Imax					control	0.957319	12	0.744979												Lower	Upper
33	23	-75	0.0103079					33	23	-81	0.0404798					ZDHHC4	0.901309	11	0.191771			Equal variances assumed		4.68251	0.0421464	-0.324791	21	0.748553	-0.400431	1.23289	-2.96436	2.1635
36	23	-112	0.0153931					36	23	-101	0.0504748											Equal variances not assumed				-0.317624	15.851	0.754916	-0.400431	1.26071	-3.07506	2.27419
39	23	-430	0.0590984					39	23	-170	0.0849575
42	23	-716	0.0984057					42	23	-199	0.0994503
45	23	-2416	0.332051					45	23	-392	0.195902
48	23	-5867	0.80635	threshold	currentdensity	Q10		48	23	-1067	0.533233	threshold	currentdensity	Q10		Fig I
51	23	-7276	1	41.9	648.036	22.6656		51	23	-2001	1	42.1	96.4039	22.5179		Test of Normality						Independent Samples Test
																	Shapiro-Wile test							Levene's Test for Equality of Variances		t-test for Equality of Means
																	Statistic	df	Sig.					F	Sig.	t	df	Sig. (2-tails)	Mean Difference	Std. Error Difference	95% Confidence Interval of Difference
cell-03								cell-03								control	0.959352	12	0.774538												Lower	Upper
T (℃)	T0(℃)	I	I/Imax					T (℃)	T0(℃)	I	I/Imax					ZDHHC4	0.922486	10	0.378161			Equal variances assumed		0.287262	0.597612	9.73418	21	3.09881e-09	348.043	35.7547	273.687	422.399
33	23	-130	0.0124034					33	23	-266	0.0480839											Equal variances not assumed				9.69241	20.3039	4.61881e-09	348.043	35.9088	273.21	422.876
36	23	-347	0.0331075					36	23	-360	0.0650759
39	23	-807	0.0769965					39	23	-659	0.119125
42	23	-1974	0.188341					42	23	-1086	0.196312
45	23	-5593	0.533632					45	23	-3802	0.687274
48	23	-9345	0.891613	threshold	currentdensity	Q10		48	23	-5116	0.924801	threshold	currentdensity	Q10
51	23	-10481	1	42.1	627.425	20.5481		51	23	-5532	1	42.3	249.189	18.168
cell-04								cell-04
T (℃)	T0(℃)	I	I/Imax					T (℃)	T0(℃)	I	I/Imax
33	23	-184	0.0253478					33	23	-11	0.00515222
36	23	-193	0.0265877					36	23	-17	0.00796253
39	23	-325	0.044772					39	23	-31	0.0145199
42	23	-705	0.0971208					42	23	-84	0.0393443
45	23	-3383	0.466042					45	23	-287	0.134426
48	23	-6384	0.87946	threshold	currentdensity	Q10		48	23	-1504	0.70445	threshold	currentdensity	Q10
51	23	-7259	1	42.4	434.192	20.8782		51	23	-2135	1	42.2	125.647	16.8471
cell-05								cell-05
T (℃)	T0(℃)	I	I/Imax					T (℃)	T0(℃)	I	I/Imax
33	23	-157	0.0236375					33	23	-22	0.0382609
36	23	-223	0.0335742					36	23	-29	0.0504348
39	23	-525	0.0790425					39	23	-30	0.0521739
42	23	-816	0.122855					42	23	-51	0.0886957
45	23	-4054	0.610358					45	23	-89	0.154783
48	23	-5782	0.870521	threshold	currentdensity	Q10		48	23	-364	0.633043	threshold	currentdensity	Q10
51	23	-6642	1	42.3	396.946	18.8761		51	23	-575	1	42.3	37.6	25.5106
cell-06								cell-06
T (℃)	T0(℃)	I	I/Imax					T (℃)	T0(℃)	I	I/Imax
33	23	-157	0.027438					33	23	-188	0.035465
36	23	-224	0.0391472					36	23	-206	0.0388606
39	23	-384	0.0671094					39	23	-294	0.0554612
42	23	-512	0.0894792					42	23	-524	0.0988493
45	23	-1668	0.291506					45	23	-1165	0.21977
48	23	-4577	0.799895	threshold	currentdensity	Q10		48	23	-4176	0.787776	threshold	currentdensity	Q10
51	23	-5722	1	42.2	429.242	19.9974		51	23	-5301	1	42	283.279	24.9262
cell-07								cell-07
T (℃)	T0(℃)	I	I/Imax					T (℃)	T0(℃)	I	I/Imax
33	23	-56	0.0118468					33	23	-75	0.0188111
36	23	-136	0.0287709					36	23	-87	0.0218209
39	23	-406	0.0858896					39	23	-112	0.0280913
42	23	-630	0.133277					42	23	-266	0.0667168
45	23	-2624	0.555109					45	23	-780	0.195636
48	23	-3525	0.745716	threshold	currentdensity	Q10		48	23	-3169	0.794833	threshold	currentdensity	Q10
51	23	-4727	1	42	492.396	22.4333		51	23	-3987	1	41.8	297.444	24.7258
cell-08								cell-08
T (℃)	T0(℃)	I	I/Imax					T (℃)	T0(℃)	I	I/Imax
33	23	-101	0.0197574					33	23	-109	0.0277424
36	23	-176	0.0344288					36	23	-203	0.0516671
39	23	-404	0.0790297					39	23	-312	0.0794095
42	23	-909	0.177817					42	23	-508	0.129295
45	23	-2980	0.582942					45	23	-1423	0.362179
48	23	-4535	0.887128	threshold	currentdensity	Q10		48	23	-2937	0.747518	threshold	currentdensity	Q10
51	23	-5112	1	41.9	531.771	16.587		51	23	-3929	1	41.9	166.102	23.2195
cell-09								cell-09
T (℃)	T0(℃)	I	I/Imax					T (℃)	T0(℃)	I	I/Imax
33	23	-148	0.0259695					33	23	-61	0.019495
36	23	-173	0.0303562					36	23	-134	0.0428252
39	23	-254	0.0445692					39	23	-342	0.1093
42	23	-718	0.125987					42	23	-484	0.154682
45	23	-2979	0.522723					45	23	-1422	0.454458
48	23	-5257	0.922443	threshold	currentdensity	Q10		48	23	-2868	0.916587	threshold	currentdensity	Q10
51	23	-5699	1	42.3	580.825	23.3183		51	23	-3129	1	42.3	279.375	19.3353
cell-10								cell-10
T (℃)	T0(℃)	I	I/Imax					T (℃)	T0(℃)	I	I/Imax
33	23	-98	0.00934579					33	23	-134	0.0729847
36	23	-218	0.0207896					36	23	-170	0.0925926
39	23	-584	0.0556933					39	23	-252	0.137255
42	23	-1858	0.177189					42	23	-325	0.177015
45	23	-7211	0.687679					45	23	-651	0.354575
48	23	-9655	0.920751	threshold	currentdensity	Q10		48	23	-1236	0.673203	threshold	currentdensity	Q10
51	23	-10486	1	42.2	517.389	21.7399		51	23	-1836	1	42.4	104.118	15.1276
cell-11								cell-11
T (℃)	T0(℃)	I	I/Imax					T (℃)	T0(℃)	I	I/Imax
33	23	-286	0.0351179					33	23	-281	0.0599019
36	23	-427	0.0524312					36	23	-326	0.0694948
39	23	-681	0.0836198					39	23	-442	0.094223
42	23	-2888	0.354617					42	23	-581	0.123854
45	23	-5728	0.70334					45	23	-1917	0.408655
48	23	-7762	0.953094	threshold	currentdensity	Q10		48	23	-2704	0.576423	threshold	currentdensity	Q10
51	23	-8144	1	42.3	525.863	19.8463		51	23	-4691	1	42.3	173.628	25.0718
cell-12											AVE	42.1455	174.31	21.556
T (℃)	T0(℃)	I	I/Imax								SD	0.196792	89.8102	3.64718
33	23	-16	0.00117682
36	23	-63	0.00463372
39	23	-142	0.0104442
42	23	-1677	0.123345
45	23	-6732	0.495146
48	23	-12391	0.911371	threshold	currentdensity	Q10
51	23	-13596	1	42.2	609.865	22.859
			AVE	42.15	522.353	21.1555
			SD	0.167874	81.6957	2.13574
