# Supplementary material for: Palmitoylation by ZDHHC4 inhibits TRPV1-mediated nociception
Source: EMBO Rep. 2024 Nov 11;26(1):101–21. doi: 10.1038/s44319-024-00317-0 (PMC11724110; doi:10.1038/s44319-024-00317-0)
Supplement: Supplementary file 7 — Source data Fig. 5 [file 44319_2024_317_MOESM7_ESM.zip]

Archive with 9 entries (7 files):
- Figure 5E-G-data source.xlsx
- 5B-data source.tif
- 5C/
- 5C/5C.xlsx
- 5C/Gray Analysis of 5C.tif
- 5A-data source.tif
- 5D/
- 5D/Figure 5D.tif
- 5D/Gray Analysis of 5D.xlsx
