# Supplementary material for: Palmitoylation by ZDHHC4 inhibits TRPV1-mediated nociception
Source: EMBO Rep. 2024 Nov 11;26(1):101–21. doi: 10.1038/s44319-024-00317-0 (PMC11724110; doi:10.1038/s44319-024-00317-0)
Supplement: Supplementary file 7 — Source data Fig. 5 [file 44319_2024_317_MOESM7_ESM.zip › Figure 5E-G-data source.xlsx]

## Sheet: Sheet1
Fig 5 E-G
TRPV1 in HEK293T		Amplitude (pA)							Relative currents (I/Imax)							Current density (pA/pF)
Data (W/C)	Cm (pF)	Cap 0.01 mM	Cap 0.03 mM	Cap 0.1 mM	Cap 0.3 mM	Cap 1 mM	Cap 3 mM		Cap 0.01 mM	Cap 0.03 mM	Cap 0.1 mM	Cap 0.3 mM	Cap 1 mM	Cap 3 mM		Cap 0.01 mM	Cap 0.03 mM	Cap 0.1 mM	Cap 0.3 mM	Cap 1 mM	Cap 3 mM		Fig 5F
cell-01	16.35	-1	-26	-860	-5104	-6467	-6126		0.000154631	0.00402041	0.132983	0.789238	1	0.947271		0.0611621	1.59021	52.5994	312.171	395.535	374.679
cell-02	13.23	-1	-1	-710	-4789	-5072	-4760		0.000197161	0.000197161	0.139984	0.944203	1	0.938486		0.0755858	0.0755858	53.6659	361.98	383.371	359.788
cell-03	18.95	-1	-1	-284	-5849	-5573	-5554		0.000179437	0.000179437	0.05096	1.04952	1	0.996591		0.0527704	0.0527704	14.9868	308.654	294.09	293.087		P_one way anova_Dunnett
cell-04	13.2	-1	-1	-112	-3118	-4012	-4449		0.000249252	0.000249252	0.0279163	0.777168	1	1.10892		0.0757576	0.0757576	8.48485	236.212	303.939	337.045		V1 vs. V1+ZD	0.001
cell-05	12.36	-1	-45	-271	-4671	-4871	-4903		0.000205297	0.00923835	0.0556354	0.958941	1	1.00657		0.0809061	3.64078	21.9256	377.913	394.094	396.683		V1+Δ vs. V1+ZD	0.0062
cell-06	11.64	-1	-39	-333	-4432	-5065	-4794		0.000197433	0.0076999	0.0657453	0.875025	1	0.946496		0.0859107	3.35052	28.6082	380.756	435.137	411.856		V1+ZD+2BP vs. V1+ZD	0.0489
								ave.	0.000197202	0.00359742	0.0788707	0.899017	1	0.990723	ave.	0.0720154	1.46427	30.0451	329.614	367.694	362.19
								SD	3.13135e-05	0.00408127	0.0463692	0.105602	0	0.0645441	SD	0.0125462	1.68284	19.1114	55.6117	56.1226	42.955
								n	6	6	6	6	6	6	n	6	6	6	6	6	6
TRPV1+ZDHHC4(ΔDHHC4) in HEK293T		Amplitude (pA)							Relative currents (I/Imax)							Current density (pA/pF)
Data (W/C)	Cm (pF)	Cap 0.01 mM	Cap 0.03 mM	Cap 0.1 mM	Cap 0.3 mM	Cap 1 mM	Cap 3 mM		Cap 0.01 mM	Cap 0.03 mM	Cap 0.1 mM	Cap 0.3 mM	Cap 1 mM	Cap 3 mM		Cap 0.01 mM	Cap 0.03 mM	Cap 0.1 mM	Cap 0.3 mM	Cap 1 mM	Cap 3 mM
cell-01	12.55	-1	-1	-107	-4096	-4353	-4664		0.000229727	0.000229727	0.0245807	0.94096	1	1.07144		0.0796813	0.0796813	8.5259	326.375	346.853	371.633
cell-02	13.55	-1	-1	-149	-4609	-5577	-4939		0.000179308	0.000179308	0.0267169	0.82643	1	0.885602		0.0738007	0.0738007	10.9963	340.148	411.587	364.502
cell-03	14.99	-1	-1	-161	-5039	-5098	-4889		0.000196155	0.000196155	0.031581	0.988427	1	0.959004		0.0667111	0.0667111	10.7405	336.157	340.093	326.151
cell-04	14.6	-1	-1	-132	-3606	-3685	-3653		0.00027137	0.00027137	0.0358209	0.978562	1	0.991316		0.0684932	0.0684932	9.0411	246.986	252.397	250.205
cell-05	13.36	-1	-1	-690	-3382	-5061	-4342		0.000197589	0.000197589	0.136337	0.668247	1	0.857933		0.0748503	0.0748503	51.6467	253.144	378.817	325
cell-06	13.67	-1	-1	-78	-3664	-3664	-3792		0.000272926	0.000272926	0.0212882	1	1	1.03493		0.0731529	0.0731529	5.70593	268.032	268.032	277.396
cell-07	17.91	-1	-160	-561	-5741	-6355	-6944		0.000157356	0.025177	0.0882769	0.903383	1	1.09268		0.0558347	8.93356	31.3233	320.547	354.83	387.716
								ave.	0.000214919	0.00378916	0.0520859	0.900858	1	0.984702	ave.	0.0703606	1.33861	18.2828	298.77	336.087	328.943
								SD	4.47303e-05	0.00943124	0.0436685	0.118882	0	0.0897245	SD	0.00768625	0.00465409	16.99	40.9355	57.22	50.6973
								n	7	7	7	7	7	7	n	7	7	7	7	7	7
TRPV1+ZDHHC4 in HEK293T		Amplitude (pA)							Relative currents (I/Imax)							Current density (pA/pF)
Data (W/C)	Cm (pF)	Cap 0.01 mM	Cap 0.03 mM	Cap 0.1 mM	Cap 0.3 mM	Cap 1 mM	Cap 3 mM		Cap 0.01 mM	Cap 0.03 mM	Cap 0.1 mM	Cap 0.3 mM	Cap 1 mM	Cap 3 mM		Cap 0.01 mM	Cap 0.03 mM	Cap 0.1 mM	Cap 0.3 mM	Cap 1 mM	Cap 3 mM
cell-01	19.8	-1	-12	-225	-3671	-4518	-4425		0.000221337	0.00265604	0.0498008	0.812528	1	0.979416		0.0505051	0.606061	11.3636	185.404	228.182	223.485
cell-02	20.59	-1	-35	-93	-4441	-5350	-5495		0.000186916	0.00654206	0.0173832	0.830093	1	1.0271		0.0485673	1.69985	4.51676	215.687	259.835	266.877
cell-03	18.84	-1	-32	-102	-3965	-4227	-4227		0.000236574	0.00757038	0.0241306	0.938018	1	1		0.0530786	1.69851	5.41401	210.456	224.363	224.363
cell-04	10.82	-1	-1	-68	-1098	-1467	-1467		0.000681663	0.000681663	0.0463531	0.748466	1	1		0.0924214	0.0924214	6.28466	101.479	135.582	135.582
cell-05	12.42	-1	-1	-19	-1992	-2781	-2965		0.000359583	0.000359583	0.00683207	0.716289	1	1.06616		0.0805153	0.0805153	1.52979	160.386	223.913	238.728
cell-06	13.88	-1	-1	-29	-1109	-2132	-1814		0.000469043	0.000469043	0.0136023	0.520169	1	0.850844		0.0720461	0.0720461	2.08934	79.8991	153.602	130.692
								ave.	0.000359186	0.00304646	0.0263503	0.760927	1	0.987254	ave.	0.066189	0.708235	5.1997	158.885	204.246	203.288
								SD	0.000189617	0.00323395	0.0177699	0.140656	0	0.0732237	SD	0.0181994	0.794027	3.54475	56.7906	48.4438	56.579
								n	6	6	6	6	6	6	n	6	6	6	6	6	6
TRPV1+ZDHHC4+2-bp in HEK293T		Amplitude (pA)							Relative currents (I/Imax)							Current density (pA/pF)
Data (W/C)	Cm (pF)	Cap 0.01 mM	Cap 0.03 mM	Cap 0.1 mM	Cap 0.3 mM	Cap 1 mM	Cap 3 mM		Cap 0.01 mM	Cap 0.03 mM	Cap 0.1 mM	Cap 0.3 mM	Cap 1 mM	Cap 3 mM		Cap 0.01 mM	Cap 0.03 mM	Cap 0.1 mM	Cap 0.3 mM	Cap 1 mM	Cap 3 mM
cell-01	11.31	-1	-6	-255	-1896	-2095	-2053		0.000477327	0.00286396	0.121718	0.905012	1	0.979952		0.0884173	0.530504	22.5464	167.639	185.234	181.521
cell-02	13.31	-1	-9	-499	-3770	-3993	-3908		0.000250438	0.00225394	0.124969	0.944152	1	0.978713		0.0751315	0.676183	37.4906	283.246	300	293.614
cell-03	11.24	-1	-34	-2711	-4567	-4691	-4622		0.000213174	0.00724792	0.577915	0.973566	1	0.985291		0.088968	3.02491	241.192	406.317	417.349	411.21
cell-04	12.68	-1	-26	-214	-3816	-4554	-4485		0.000219587	0.00570927	0.0469917	0.837945	1	0.984848		0.0788644	2.05047	16.877	300.946	359.148	353.707
cell-05	10.18	-1	-138	-3726	-4229	-3830	-4027		0.000261097	0.0360313	0.972846	1.10418	1	1.05144		0.0982318	13.556	366.012	415.422	376.228	395.58
cell-06	13.69	-1	-1	-106	-3339	-4022	-3318		0.000248633	0.000248633	0.026355	0.830184	1	0.824963		0.073046	0.073046	7.74288	243.901	293.791	242.367
cell-07	13.13	-1	-103	-2079	-2113	-2510	-2491		0.000398406	0.0410359	0.828287	0.841833	1	0.99243		0.0761615	7.84463	158.34	160.929	191.165	189.718
								ave.	0.000295523	0.0136273	0.385583	0.919553	1	0.97109	ave.	0.0826886	3.96511	121.457	282.629	303.274	295.388
								SD	0.000101326	0.0172277	0.0507607	0.0987484	0	0.069272	SD	0.00931986	4.98911	66.9181	76.7535	52.3557	70.7624
								n	7	7	7	7	7	7	n	7	7	7	7	7	7
