# Supplementary material for: Palmitoylation by ZDHHC4 inhibits TRPV1-mediated nociception
Source: EMBO Rep. 2024 Nov 11;26(1):101–21. doi: 10.1038/s44319-024-00317-0 (PMC11724110; doi:10.1038/s44319-024-00317-0)
Supplement: Supplementary file 7 — Source data Fig. 5 [file 44319_2024_317_MOESM7_ESM.zip › 5C/5C.xlsx]

## Sheet: Sheet1
		IntDen	V1 quantify	Rel. V1		IntDen	V1 quantify	Rel. V1		IntDen	V1 quantify	Rel. V1					ave	sd	P_Turkey
Surface	GFP_V1	650055	1.70155	1		629760	1.55765	1		635295	1.63605	1		1	1	1	1	0	0.0007
	FL_V1	470721	1.29553	0.761385		486342	1.29047	0.828472		497904	1.35204	0.826405		0.761385	0.828472	0.826405	0.805421	0.0381498	0.0211
	ΔDHHC_V1	570843	1.53017	0.899281		564324	1.4691	0.943151		577977	1.41707	0.866154		0.899281	0.943151	0.866154	0.902862	0.0386231	0.0208
	GFP_Na/K	382038				404301				388311
	FL_Na/K	363342				376872				368262
	ΔDHHC_Na/K	373059				384129				407868
Total	GFP_V1	502578	0.840222	1		472935	0.971205	1		536895	0.801064	1		1	1	1	1	0	0.0011
	FL_V1	353379	0.548387	0.652669		361005	0.631047	0.649757		393477	0.577228	0.720577		0.652669	0.649757	0.720577	0.674334	0.0400736	0.0302
	ΔDHHC_V1	412911	0.683289	0.813225		417831	0.738639	0.760539		450918	0.750768	0.937213		0.813225	0.760539	0.937213	0.836992	0.0907035	0.0304
	GFP_actin	598149				486957				670227
	FL_actin	644397				572073				681666
	ΔDHHC_actin	604299				565677				600609
