# Supplementary material for: Palmitoylation by ZDHHC4 inhibits TRPV1-mediated nociception
Source: EMBO Rep. 2024 Nov 11;26(1):101–21. doi: 10.1038/s44319-024-00317-0 (PMC11724110; doi:10.1038/s44319-024-00317-0)
Supplement: Supplementary file 7 — Source data Fig. 5 [file 44319_2024_317_MOESM7_ESM.zip › 5D/Gray Analysis of 5D.xlsx]

## Sheet: Sheet1
		IntDen	V1 quantify	Rel. V1		IntDen	V1 quantify	Rel. V1		IntDen	V1 quantify	Rel. V1					ave	sd	P_Turkey
Surface	GFP_V1	533451	1.20339	1		513279	1.13613	1		525333	1.16982	1		1	1	1	1	0	<0.0001
	ZD_V1	346737	0.781103	0.649088		362358	0.773431	0.68076		374043	0.830194	0.709679		0.649088	0.68076	0.709679	0.679842	0.0303058	0.6385
	ZD+2-BP_V1	555837	1.19899	0.996349		573303	1.1714	1.03105		546366	1.19216	1.0191		0.996349	1.03105	1.0191	1.0155	0.0176265	<0.0001
	GFP_Na/K	443292				451779				449073
	ZD_Na/K	443907				468507				450549
	ZD+2-BP_Na/K	463587				489417				458298
Total	GFP_V1	602208	1.1027	1		557928	1.09328	1		611310	1.1126	1		1	1	1	1	0	<0.0001
	ZD_V1	365802	0.691628	0.627212		370845	0.713778	0.652881		417954	0.710136	0.638265		0.627212	0.652881	0.638265	0.639452	0.0128757	0.1512
	ZD+2-BP_V1	613032	1.09635	0.994238		564816	1.05466	0.964681		579822	1.02657	0.922672		0.994238	0.964681	0.922672	0.96053	0.035963	<0.0001
	GFP_actin	546120				510327				549441
	ZD_actin	528900				519552				588555
	ZD+2-BP_actin	559158				535542				564816
