# Supplementary material for: Palmitoylation by ZDHHC4 inhibits TRPV1-mediated nociception
Source: EMBO Rep. 2024 Nov 11;26(1):101–21. doi: 10.1038/s44319-024-00317-0 (PMC11724110; doi:10.1038/s44319-024-00317-0)
Supplement: Supplementary file 8 — Source data Fig. 6 [file 44319_2024_317_MOESM8_ESM.zip]

Archive with 5 entries (5 files):
- 6G_Gray Analysis of 6F.xlsx
- 6B_data source.tif
- 6F_data source.tif
- 6C-E_data source.xlsx
- 6H-data source.tif
