# Supplementary material for: Palmitoylation by ZDHHC4 inhibits TRPV1-mediated nociception
Source: EMBO Rep. 2024 Nov 11;26(1):101–21. doi: 10.1038/s44319-024-00317-0 (PMC11724110; doi:10.1038/s44319-024-00317-0)
Supplement: Supplementary file 8 — Source data Fig. 6 [file 44319_2024_317_MOESM8_ESM.zip › 6G_Gray Analysis of 6F.xlsx]

## Sheet: Sheet1
		IntDen	V1 quantify	Rel. V1		IntDen	V1 quantify	Rel. V1		IntDen	V1 quantify	Rel. V1					ave	sd	ttest
Surface	WT_V1	175152	1.33333	1		206025	1.38774	1		141696	1.14172	1		1	1	1	1	0	0.00169687
	WT+ZD_V1	53136	0.362112	0.271584		93480	0.759241	0.547107		61746	0.428328	0.375159		0.271584	0.547107	0.375159	0.39795	0.139168
	4CA_V1	155841	1.21477	0.911074		159039	1.44469	1.04104		131733	1.08731	0.95234		0.911074	1.04104	0.95234	0.968152	0.0664108	0.83358
	4CA+ZD_V1	138744	1.36232	1.02174		163713	1.40996	1.01601		153996	1.0313	0.903284		1.02174	1.01601	0.903284	0.980345	0.066798
	WT_Na/K	131364				148461				124107
	WT+ZD_Na/K	146739				123123				144156
	4CA_Na/K	128289				110085				121155
	4CA+ZD_Na/K	101844				116112				149322
Total	WT_V1	119310	0.418284	1		105534	0.977221	1		115251	0.428049	1		1	1	1	1	0	2.00755e-05
	WT+ZD_V1	64575	0.219024	0.523625		69741	0.55102	0.563865		64821	0.211392	0.493849		0.523625	0.563865	0.493849	0.527113	0.0351378
	4CA_V1	123492	0.400319	0.957051		97416	0.805697	0.824478		124353	0.394614	0.921888		0.957051	0.824478	0.921888	0.901139	0.0686792	0.839211
	4CA+ZD_V1	120048	0.458001	1.09495		105534	0.739655	0.756897		110085	0.332096	0.775837		1.09495	0.756897	0.775837	0.875895	0.189945
	WT_actin	285237				107994				269247
	WT+ZD_actin	294831				126567				306639
	4CA_actin	308484				120909				315126
	4CA+ZD_actin	262113				142680				331485
