# Supplementary material for: Palmitoylation by ZDHHC4 inhibits TRPV1-mediated nociception
Source: EMBO Rep. 2024 Nov 11;26(1):101–21. doi: 10.1038/s44319-024-00317-0 (PMC11724110; doi:10.1038/s44319-024-00317-0)
Supplement: Supplementary file 8 — Source data Fig. 6 [file 44319_2024_317_MOESM8_ESM.zip › 6C-E_data source.xlsx]

## Sheet: Sheet1
Fig 6 C-D
TRPV1(C157A) in HEK293T		Amplitude (pA)							Relative currents (I/Imax)							Current density (pA/pF)
Data (W/C)	Cm (pF)	Cap 0.01 mM	Cap 0.03 mM	Cap 0.1 mM	Cap 0.3 mM	Cap 1 mM	Cap 3 mM		Cap 0.01 mM	Cap 0.03 mM	Cap 0.1 mM	Cap 0.3 mM	Cap 1 mM	Cap 3 mM		Cap 0.01 mM	Cap 0.03 mM	Cap 0.1 mM	Cap 0.3 mM	Cap 1 mM	Cap 3 mM		Fig 6D
cell-01	14.8	-1	-1	-87	-2603	-5130	-4909		0.000194932	0.000194932	0.0169591	0.507407	1	0.95692		0.0675676	0.0675676	5.87838	175.878	346.622	331.689		Test of Normality						Independent Samples Test
cell-02	18.5	-1	-1	-183	-8086	-8491	-8401		0.000117772	0.000117772	0.0215522	0.952302	1	0.989401		0.0540541	0.0540541	9.89189	437.081	458.973	454.108			Shapiro-Wile test							Levene's Test for Equality of Variances		t-test for Equality of Means
cell-03	21.4	-1	-279	-857	-8226	-8288	-8969		0.000120656	0.0336631	0.103403	0.992519	1	1.08217		0.046729	13.0374	40.0467	384.393	387.29	419.112			Statistic	df	Sig.					F	Sig.	t	df	Sig. (2-tails)	Mean Difference	Std. Error Difference	95% Confidence Interval of Difference
cell-04	12.06	-1	-1	-818	-6809	-7275	-7275		0.000137457	0.000137457	0.11244	0.935945	1	1		0.0829187	0.0829187	67.8275	564.594	603.234	603.234		TRPV1(C157A)	0.945363	5	0.704057												Lower	Upper
cell-05	13.11	-1	-1	-717	-5546	-6190	-5827		0.000161551	0.000161551	0.115832	0.895961	1	0.941357		0.0762777	0.0762777	54.6911	423.036	472.159	444.47		TRPV1(C157A)+ZDHHC4	0.975445	5	0.908906			Equal variances assumed		0.411175	0.539306	4.48555	8	0.00204074	234.528	52.2853	113.958	355.098
								ave.	0.000146474	0.00685497	0.0740371	0.856827	1	0.993969	ave.	0.0655094	2.66364	35.6671	396.996	453.655	450.523								Equal variances not assumed				4.48555	6.83834	0.00301743	234.528	52.2853	110.298	358.758
								SD	1.43999e-05	0.00670205	0.0224683	0.0887167	0	0.0244712	SD	0.0150599	1.15987	13.8972	78.1223	98.2408	98.0793
								n	5	5	5	5	5	5	n	5	5	5	5	5	5
TRPV1(C157A)+ZDHHC4 in HEK293T		Amplitude (pA)							Relative currents (I/Imax)							Current density (pA/pF)
Data (W/C)	Cm (pF)	Cap 0.01 mM	Cap 0.03 mM	Cap 0.1 mM	Cap 0.3 mM	Cap 1 mM	Cap 3 mM		Cap 0.01 mM	Cap 0.03 mM	Cap 0.1 mM	Cap 0.3 mM	Cap 1 mM	Cap 3 mM		Cap 0.01 mM	Cap 0.03 mM	Cap 0.1 mM	Cap 0.3 mM	Cap 1 mM	Cap 3 mM
cell-01	14.93	-1	-1	-408	-2038	-3076	-3371		0.000325098	0.000325098	0.13264	0.662549	1	1.0959		0.0669792	0.0669792	27.3275	136.504	206.028	225.787
cell-02	14.72	-1	-1	-812	-3972	-3800	-4104		0.000263158	0.000263158	0.213684	1.04526	1	1.08		0.0679348	0.0679348	55.163	269.837	258.152	278.804
cell-03	13.96	-1	-1	-154	-3880	-4262	-4262		0.000234632	0.000234632	0.0361333	0.910371	1	1		0.0716332	0.0716332	11.0315	277.937	305.301	305.301
cell-04	11.2	-1	-30	-65	-1384	-1622	-1622		0.000616523	0.0184957	0.040074	0.853268	1	1		0.0892857	2.67857	5.80357	123.571	144.821	144.821
cell-05	12.43	-1	-20	-95	-1527	-2254	-2548		0.000443656	0.00887311	0.0421473	0.677462	1	1.13043		0.0804505	1.60901	7.6428	122.848	181.335	204.988
								ave.	0.000376613	0.00563834	0.0929357	0.829783	1	1.06127	ave.	0.0752567	0.898826	21.3937	186.139	219.128	231.94
								SD	6.99057e-05	0.00362007	0.0351831	0.0723348	0	0.0263079	SD	0.00947425	1.19775	20.7068	80.3373	63.3837	63.111
								n	5	5	5	5	5	5	n	5	5	5	5	5	5
TRPV1(C257A) in HEK293T		Amplitude (pA)							Relative currents (I/Imax)							Current density (pA/pF)							Test of Normality						Independent Samples Test
Data (W/C)	Cm (pF)	Cap 0.01 mM	Cap 0.03 mM	Cap 0.1 mM	Cap 0.3 mM	Cap 1 mM	Cap 3 mM		Cap 0.01 mM	Cap 0.03 mM	Cap 0.1 mM	Cap 0.3 mM	Cap 1 mM	Cap 3 mM		Cap 0.01 mM	Cap 0.03 mM	Cap 0.1 mM	Cap 0.3 mM	Cap 1 mM	Cap 3 mM			Shapiro-Wile test							Levene's Test for Equality of Variances		t-test for Equality of Means
cell-01	12.98	-1	-1	-84	-3310	-3310	-3310		0.000302115	0.000302115	0.0253776	1	1	1		0.0770416	0.0770416	6.47149	255.008	255.008	255.008			Statistic	df	Sig.					F	Sig.	t	df	Sig. (2-tails)	Mean Difference	Std. Error Difference	95% Confidence Interval of Difference
cell-02	11.34	-1	-244	-644	-2660	-4517	-4487		0.000221386	0.0540182	0.142573	0.588886	1	0.993358		0.0881834	21.5168	56.7901	234.568	398.325	395.679		TRPV1(C257A)	0.851242	6	0.161081												Lower	Upper
cell-03	23.77	-1	-119	-1280	-5533	-5533	-5805		0.000180734	0.0215073	0.231339	1	1	1.04916		0.0420698	5.00631	53.8494	232.772	232.772	244.215		TRPV1(C257A)+ZDHHC4	0.911921	6	0.449155			Equal variances assumed		34.9938	0.000147927	7.65255	10	1.73351e-05	285.41	37.2961	202.309	368.511
cell-04	16.97	-1	-1	-76	-3611	-3870	-4073		0.000258398	0.000258398	0.0196382	0.933075	1	1.05245		0.0589275	0.0589275	4.47849	212.787	228.049	240.012								Equal variances not assumed				7.65255	5.72656	0.00032501	285.41	37.2961	193.083	377.737
cell-05	17.19	-1	-1	-782	-7292	-7292	-7292		0.000137137	0.000137137	0.107241	1	1	1		0.0581734	0.0581734	45.4916	424.2	424.2	424.2
cell-06	12.51	-1	-1	-137	-4386	-4516	-4516		0.000221435	0.000221435	0.0303366	0.971213	1	1		0.0799361	0.0799361	10.9512	350.6	360.991	360.991
								ave.	0.000220201	0.0127408	0.0927508	0.915529	1	1.01583	ave.	0.0673886	4.46619	29.6721	284.989	316.558	320.018
								SD	2.35437e-05	0.00895692	0.0344862	0.0662093	0	0.011119	SD	0.0172081	2.20827	21.0963	83.744	88.192	83.2234
								n	6	6	6	6	6	6	n	6	6	6	6	6	6
TRPV1(C257A)+ZDHHC4 in HEK293T		Amplitude (pA)							Relative currents (I/Imax)							Current density (pA/pF)
Data (W/C)	Cm (pF)	Cap 0.01 mM	Cap 0.03 mM	Cap 0.1 mM	Cap 0.3 mM	Cap 1 mM	Cap 3 mM		Cap 0.01 mM	Cap 0.03 mM	Cap 0.1 mM	Cap 0.3 mM	Cap 1 mM	Cap 3 mM		Cap 0.01 mM	Cap 0.03 mM	Cap 0.1 mM	Cap 0.3 mM	Cap 1 mM	Cap 3 mM
cell-01	14.84	-1	-1	-1	-107	-553	-553		0.00180832	0.00180832	0.00180832	0.19349	1	1		0.0673854	0.0673854	0.0673854	7.21024	37.2642	37.2642
cell-02	14.75	-1	-1	-77	-326	-886	-926		0.00112867	0.00112867	0.0869074	0.367946	1	1.04515		0.0677966	0.0677966	5.22034	22.1017	60.0678	62.7797
cell-03	15.66	-1	-1	-1	-120	-324	-374		0.00308642	0.00308642	0.00308642	0.37037	1	1.15432		0.063857	0.063857	0.063857	7.66284	20.6897	23.8825
cell-04	17.41	-1	-1	-1	-36	-63	-74		0.015873	0.015873	0.015873	0.571429	1	1.1746		0.0574383	0.0574383	0.0574383	2.06778	3.61861	4.25043
cell-05	14.64	-1	-1	-1	-35	-135	-135		0.00740741	0.00740741	0.00740741	0.259259	1	1		0.068306	0.068306	0.068306	2.39071	9.22131	9.22131
cell-06	10.21	-1	-1	-1	-310	-572	-572		0.00174825	0.00174825	0.00174825	0.541958	1	1		0.0979432	0.0979432	0.0979432	30.3624	56.0235	56.0235
								ave.	0.00517535	0.00517535	0.0194718	0.384075	1	1.06235	ave.	0.0704544	0.0704544	0.929211	11.9659	31.1475	32.2369
								SD	0.00233269	0.00233269	0.0136634	0.061204	0	0.0331753	SD	0.014069	0.014069	0.0156621	8.1523	14.8534	14.9456
								n	6	6	6	6	6	6	n	6	6	6	6	6	6
TRPV1(C362A) in HEK293T		Amplitude (pA)							Relative currents (I/Imax)							Current density (pA/pF)							Test of Normality						Independent Samples Test
Data (W/C)	Cm (pF)	Cap 0.01 mM	Cap 0.03 mM	Cap 0.1 mM	Cap 0.3 mM	Cap 1 mM	Cap 3 mM		Cap 0.01 mM	Cap 0.03 mM	Cap 0.1 mM	Cap 0.3 mM	Cap 1 mM	Cap 3 mM		Cap 0.01 mM	Cap 0.03 mM	Cap 0.1 mM	Cap 0.3 mM	Cap 1 mM	Cap 3 mM			Shapiro-Wile test							Levene's Test for Equality of Variances		t-test for Equality of Means
cell-01	12.5	-1	-41	-685	-4392	-4392	-4274		0.000227687	0.00933515	0.155965	1	1	0.973133		0.08	3.28	54.8	351.36	351.36	341.92			Statistic	df	Sig.					F	Sig.	t	df	Sig. (2-tails)	Mean Difference	Std. Error Difference	95% Confidence Interval of Difference
cell-02	16.72	-1	-1	-126	-6764	-6764	-6646		0.000147842	0.000147842	0.018628	1	1	0.982555		0.0598086	0.0598086	7.53589	404.545	404.545	397.488		TRPV1(C362A)	0.981535	5	0.942661												Lower	Upper
cell-03	19.07	-1	-38	-83	-8415	-9348	-8942		0.000106975	0.00406504	0.0088789	0.900193	1	0.956568		0.0524384	1.99266	4.35239	441.269	490.194	468.904		TRPV1(C362A)+ZDHHC4	0.946565	5	0.712644			Equal variances assumed		0.326875	0.583208	1.2394	8	0.250323	59.3522	47.888	-51.0777	169.782
cell-04	12.41	-1	-1	-265	-5421	-5421	-5421		0.000184468	0.000184468	0.048884	1	1	1		0.0805802	0.0805802	21.3537	436.825	436.825	436.825								Equal variances not assumed				1.2394	7.41169	0.253004	59.3522	47.888	-52.6222	171.327
cell-05	13.05	-1	-9	-381	-3467	-3467	-3467		0.000288434	0.0025959	0.109893	1	1	1		0.0766284	0.689655	29.1954	265.67	265.67	265.67
								ave.	0.000191081	0.00326568	0.0684499	0.980039	1	0.982451	ave.	0.0698911	1.22054	23.4475	379.934	389.719	382.162
								SD	3.14681e-05	0.00169028	0.0280983	0.0199615	0	0.00828459	SD	0.0129237	0.906361	11.683	73.275	85.7226	80.5246
								n	5	5	5	5	5	5	n	5	5	5	5	5	5
TRPV1(C362A)+ZDHHC4 in HEK293T		Amplitude (pA)							Relative currents (I/Imax)							Current density (pA/pF)
Data (W/C)	Cm (pF)	Cap 0.01 mM	Cap 0.03 mM	Cap 0.1 mM	Cap 0.3 mM	Cap 1 mM	Cap 3 mM		Cap 0.01 mM	Cap 0.03 mM	Cap 0.1 mM	Cap 0.3 mM	Cap 1 mM	Cap 3 mM		Cap 0.01 mM	Cap 0.03 mM	Cap 0.1 mM	Cap 0.3 mM	Cap 1 mM	Cap 3 mM
cell-01	15.99	-1	-1	-192	-5548	-5573	-6239		0.000179437	0.000179437	0.0344518	0.995514	1	1.1195		0.0625391	0.0625391	12.0075	346.967	348.53	390.181
cell-02	12.64	-1	-1	-16	-1450	-3733	-3544		0.000267881	0.000267881	0.0042861	0.388428	1	0.94937		0.0791139	0.0791139	1.26582	114.715	295.332	280.38
cell-03	14.09	-1	-20	-47	-1306	-3347	-3551		0.000298775	0.0059755	0.0140424	0.3902	1	1.06095		0.0709723	1.41945	3.3357	92.6899	237.544	252.023
cell-04	15.08	-1	-1	-55	-3165	-5630	-6056		0.00017762	0.00017762	0.00976909	0.562167	1	1.07567		0.066313	0.066313	3.64721	209.881	373.342	401.592
cell-05	10.29	-1	-1	-37	-2078	-4086	-4086		0.000244738	0.000244738	0.00905531	0.508566	1	1		0.0971817	0.0971817	3.59572	201.944	397.085	397.085
								ave.	0.00023369	0.00136904	0.0143209	0.568975	1	1.0411	ave.	0.075224	0.344919	4.77039	193.239	330.367	344.252
								SD	2.40982e-05	0.00115175	0.00526533	0.111846	0	0.0298661	SD	0.0137447	0.0156319	1.13839	95.9572	64.1706	72.0668
								n	5	5	5	5	5	5	n	5	5	5	5	5	5
TRPV1(C386A) in HEK293T		Amplitude (pA)							Relative currents (I/Imax)							Current density (pA/pF)							Test of Normality						Independent Samples Test
Data (W/C)	Cm (pF)	Cap 0.01 mM	Cap 0.03 mM	Cap 0.1 mM	Cap 0.3 mM	Cap 1 mM	Cap 3 mM		Cap 0.01 mM	Cap 0.03 mM	Cap 0.1 mM	Cap 0.3 mM	Cap 1 mM	Cap 3 mM		Cap 0.01 mM	Cap 0.03 mM	Cap 0.1 mM	Cap 0.3 mM	Cap 1 mM	Cap 3 mM			Shapiro-Wile test							Levene's Test for Equality of Variances		t-test for Equality of Means
cell-01	13.67	-1	-1	-182	-6135	-7164	-7456		0.000139587	0.000139587	0.0254048	0.856365	1	1.04076		0.0731529	0.0731529	13.3138	448.793	524.067	545.428			Statistic	df	Sig.					F	Sig.	t	df	Sig. (2-tails)	Mean Difference	Std. Error Difference	95% Confidence Interval of Difference
cell-02	17.5	-1	-1	-121	-6501	-6501	-6501		0.000153822	0.000153822	0.0186125	1	1	1		0.0571429	0.0571429	6.91429	371.486	371.486	371.486		TRPV1(C386A)	0.896283	5	0.389686												Lower	Upper
cell-03	19.32	-1	-1	-1	-906	-8049	-7434		0.000124239	0.000124239	0.000124239	0.112561	1	0.923593		0.0517598	0.0517598	0.0517598	46.8944	416.615	384.783		TRPV1(C386A)+ZDHHC4	0.902233	6	0.387295			Equal variances assumed		0.409558	0.538142	9.80308	9	4.22139e-06	298.243	30.4234	229.42	367.065
cell-04	13.25	-1	-1	-22	-5135	-5763	-6456		0.000173521	0.000173521	0.00381746	0.891029	1	1.12025		0.0754717	0.0754717	1.66038	387.547	434.943	487.245								Equal variances not assumed				9.46545	6.98163	3.12128e-05	298.243	31.5086	223.697	372.788
cell-05	15.34	-1	-1	-119	-5534	-5965	-6001		0.000167645	0.000167645	0.0199497	0.927745	1	1.00604		0.065189	0.065189	7.7575	360.756	388.853	391.199
								ave.	0.000151763	0.000151763	0.0135817	0.75754	1	1.01813	ave.	0.0645433	0.0645433	5.93955	323.095	427.193	436.028
								SD	9.04349e-06	9.04349e-06	0.00490963	0.162994	0	0.0319005	SD	0.0101508	0.0101508	3.8139	39.337	59.4346	76.4738
								n	5	5	5	5	5	5	n	5	5	5	5	5	5
TRPV1(C386A)+ZDHHC4 in HEK293T		Amplitude (pA)							Relative currents (I/Imax)							Current density (pA/pF)
Data (W/C)	Cm (pF)	Cap 0.01 mM	Cap 0.03 mM	Cap 0.1 mM	Cap 0.3 mM	Cap 1 mM	Cap 3 mM		Cap 0.01 mM	Cap 0.03 mM	Cap 0.1 mM	Cap 0.3 mM	Cap 1 mM	Cap 3 mM		Cap 0.01 mM	Cap 0.03 mM	Cap 0.1 mM	Cap 0.3 mM	Cap 1 mM	Cap 3 mM
cell-01	18.5	-1	-1	-7	-214	-1006	-1440		0.000994036	0.000994036	0.00695825	0.212724	1	1.43141		0.0540541	0.0540541	0.378378	11.5676	54.3784	77.8378
cell-02	27.38	-1	-1	-1	-440	-1890	-1890		0.000529101	0.000529101	0.000529101	0.232804	1	1		0.036523	0.036523	0.036523	16.0701	69.0285	69.0285
cell-03	20.78	-1	-101	-241	-1537	-1638	-1718		0.000610501	0.0616606	0.147131	0.938339	1	1.04884		0.0481232	4.86044	11.5977	73.9654	78.8258	82.6756
cell-04	26.73	-1	-1	-165	-3035	-3130	-3093		0.000319489	0.000319489	0.0527157	0.969649	1	0.988179		0.0374111	0.0374111	6.17284	113.543	117.097	115.713
cell-05	19.22	-1	-1	-105	-1220	-2046	-1957		0.000488759	0.000488759	0.0513196	0.596285	1	0.9565		0.0520291	0.0520291	5.46306	63.4755	106.452	101.821
cell-06	28.31	-1	-36	-305	-3104	-3260	-3260		0.000306748	0.0110429	0.0935583	0.952147	1	1		0.0353232	1.27164	10.7736	109.643	115.154	115.154
								ave.	0.000541439	0.0125058	0.0587019	0.650325	1	1.07082	ave.	0.0439106	1.05202	5.73701	64.7108	90.1558	93.7049
								SD	0.000102775	0.00997866	0.0224992	0.146601	0	0.0731298	SD	0.00845114	0.548626	4.47138	25.1706	26.3478	19.9629
								n	6	6	6	6	6	6	n	6	6	6	6	6	6
TRPV1(C390A) in HEK293T		Amplitude (pA)							Relative currents (I/Imax)							Current density (pA/pF)							Test of Normality						Independent Samples Test
Data (W/C)	Cm (pF)	Cap 0.01 mM	Cap 0.03 mM	Cap 0.1 mM	Cap 0.3 mM	Cap 1 mM	Cap 3 mM		Cap 0.01 mM	Cap 0.03 mM	Cap 0.1 mM	Cap 0.3 mM	Cap 1 mM	Cap 3 mM		Cap 0.01 mM	Cap 0.03 mM	Cap 0.1 mM	Cap 0.3 mM	Cap 1 mM	Cap 3 mM			Shapiro-Wile test							Levene's Test for Equality of Variances		t-test for Equality of Means
cell-01	16.67	-1	-1	-177	-3679	-5840	-5634		0.000171233	0.000171233	0.0303082	0.629966	1	0.964726		0.059988	0.059988	10.6179	220.696	350.33	337.972			Statistic	df	Sig.					F	Sig.	t	df	Sig. (2-tails)	Mean Difference	Std. Error Difference	95% Confidence Interval of Difference
cell-02	10.52	-1	-1	-200	-3277	-3277	-3123		0.000305157	0.000305157	0.0610314	1	1	0.953006		0.095057	0.095057	19.0114	311.502	311.502	296.863		TRPV1(C390A)	0.913296	8	0.377858												Lower	Upper
cell-03	16.54	-1	-1	-147	-5661	-5835	-5979		0.00017138	0.00017138	0.0251928	0.97018	1	1.02468		0.0604595	0.0604595	8.88755	342.261	352.781	361.487		TRPV1(C390A)+ZDHHC4	0.960254	7	0.82091			Equal variances assumed		6.31181	0.0259773	5.70733	13	7.20425e-05	219.095	38.3884	136.162	302.028
cell-04	17.53	-1	-1	-61	-8282	-8092	-10010		0.000123579	0.000123579	0.00753831	1.02348	1	1.23702		0.0570451	0.0570451	3.47975	472.447	461.609	571.021								Equal variances not assumed				5.91427	11.4389	8.61995e-05	219.095	37.0451	137.939	300.251
cell-05	20.36	-1	-160	-2504	-8876	-10526	-10270		9.50029e-05	0.0152005	0.237887	0.843245	1	0.975679		0.0491159	7.85855	122.986	435.953	516.994	504.42
cell-06	15.37	-1	-1	-20	-5938	-5938	-5938		0.000168407	0.000168407	0.00336814	1	1	1		0.0650618	0.0650618	1.30124	386.337	386.337	386.337
cell-07	14.47	-1	-1	-128	-7264	-7264	-7264		0.000137665	0.000137665	0.0176211	1	1	1		0.0691085	0.0691085	8.84589	502.004	502.004	502.004
cell-08	12.27	-1	-31	-402	-6485	-6704	-6409		0.000149165	0.00462411	0.0599642	0.967333	1	0.955996		0.0814996	2.52649	32.7628	528.525	546.373	522.331
								ave.	0.000165199	0.00261275	0.0553639	0.929275	1	1.01389	ave.	0.0671669	1.34897	25.9866	399.966	428.491	435.305
								SD	2.20989e-05	0.00188053	0.027164	0.0470542	0	0.0330656	SD	0.0147178	0.92939	10.714	104.858	89.0702	101.21
								n	8	8	8	8	8	8	n	8	8	8	8	8	8
TRPV1(C390A)+ZDHHC4 in HEK293T		Amplitude (pA)							Relative currents (I/Imax)							Current density (pA/pF)
Data (W/C)	Cm (pF)	Cap 0.01 mM	Cap 0.03 mM	Cap 0.1 mM	Cap 0.3 mM	Cap 1 mM	Cap 3 mM		Cap 0.01 mM	Cap 0.03 mM	Cap 0.1 mM	Cap 0.3 mM	Cap 1 mM	Cap 3 mM		Cap 0.01 mM	Cap 0.03 mM	Cap 0.1 mM	Cap 0.3 mM	Cap 1 mM	Cap 3 mM
cell-01	13.25	-1	-1	-1	-1812	-3019	-3233		0.000331236	0.000331236	0.000331236	0.600199	1	1.07088		0.0754717	0.0754717	0.0754717	136.755	227.849	244
cell-02	13.71	1	-1	-30	-1741	-2110	-2110		-0.000473934	0.000473934	0.014218	0.825118	1	1		-0.0729395	0.0729395	2.18818	126.988	153.902	153.902
cell-03	14.87	-1	-1	-17	-2357	-3203	-3416		0.000312207	0.000312207	0.00530752	0.735873	1	1.0665		0.0672495	0.0672495	1.14324	158.507	215.4	229.724
cell-04	18	-1	-1	-12	-2371	-4465	-4442		0.000223964	0.000223964	0.00268757	0.531019	1	0.994849		0.0555556	0.0555556	0.666667	131.722	248.056	246.778
cell-05	12.8	-1	-1	-1	-1198	-1694	-1866		0.000590319	0.000590319	0.000590319	0.707202	1	1.10153		0.078125	0.078125	0.078125	93.5938	132.344	145.781
cell-06	12.28	-1	-1	-33	-3320	-3448	-3263		0.000290023	0.000290023	0.00957077	0.962877	1	0.946346		0.0814332	0.0814332	2.6873	270.358	280.782	265.717
cell-07	16.8	-1	-12	-1150	-3577	-3485	-4202		0.000286944	0.00344333	0.329986	1.0264	1	1.20574		0.0595238	0.714286	68.4524	212.917	207.44	250.119
								ave.	0.000222966	0.000809287	0.051813	0.769812	1	1.05512	ave.	0.0492028	0.16358	10.7559	161.549	209.396	219.432
								SD	0.000124297	0.000441492	0.0464009	0.0684927	0	0.0322642	SD	0.0547063	0.00929702	1.0934	60.2829	51.6196	48.7508
								n	7	7	7	7	7	7	n	7	7	7	7	7	7
TRPV1(C715A) in HEK293T		Amplitude (pA)							Relative currents (I/Imax)							Current density (pA/pF)							Test of Normality						Independent Samples Test
Data (W/C)	Cm (pF)	Cap 0.01 mM	Cap 0.03 mM	Cap 0.1 mM	Cap 0.3 mM	Cap 1 mM	Cap 3 mM		Cap 0.01 mM	Cap 0.03 mM	Cap 0.1 mM	Cap 0.3 mM	Cap 1 mM	Cap 3 mM		Cap 0.01 mM	Cap 0.03 mM	Cap 0.1 mM	Cap 0.3 mM	Cap 1 mM	Cap 3 mM			Shapiro-Wile test							Levene's Test for Equality of Variances		t-test for Equality of Means
cell-01	13.42	-1	-1	-725	-5715	-5784	-5783		0.000172891	0.000172891	0.125346	0.988071	1	0.999827		0.0745156	0.0745156	54.0238	425.857	430.999	430.924			Statistic	df	Sig.					F	Sig.	t	df	Sig. (2-tails)	Mean Difference	Std. Error Difference	95% Confidence Interval of Difference
cell-02	18.07	-1	-1	-636	-5715	-5542	-5581		0.00018044	0.00018044	0.11476	1.03122	1	1.00704		0.0553403	0.0553403	35.1965	316.27	306.696	308.854		TRPV1(C715A)	0.906903	9	0.294797												Lower	Upper
cell-03	13.69	-1	-26	-957	-6191	-7304	-7304		0.000136911	0.00355969	0.131024	0.847618	1	1		0.073046	1.8992	69.905	452.228	533.528	533.528		TRPV1(C715A)+ZDHHC4	0.888218	9	0.191268			Equal variances assumed		0.00101948	0.974923	3.83054	16	0.0014746	186.269	48.6274	83.1839	289.355
cell-04	15.41	-1	-22	-2106	-8367	-8367	-8367		0.000119517	0.00262938	0.251703	1	1	1		0.0648929	1.42764	136.665	542.959	542.959	542.959								Equal variances not assumed				3.83054	15.9543	0.00148139	186.269	48.6274	83.1599	289.379
cell-05	18.87	-1	-128	-3482	-5002	-4924	-4924		0.000203087	0.0259951	0.707149	1.01584	1	1		0.0529942	6.78325	184.526	265.077	260.943	260.943
cell-06	12.72	-1	-1	-64	-3144	-4936	-4936		0.000202593	0.000202593	0.012966	0.636953	1	1		0.0786164	0.0786164	5.03145	247.17	388.05	388.05
cell-07	25.17	-1	-17	-2025	-9035	-8824	-8824		0.000113327	0.00192656	0.229488	1.02391	1	1		0.0397298	0.675407	80.4529	358.959	350.576	350.576
cell-08	24.02	-1	-33	-2675	-8395	-8099	-8830		0.000123472	0.00407458	0.330288	1.03655	1	1.09026		0.041632	1.37386	111.366	349.5	337.177	367.61
cell-09	10.91	-1	-28	-862	-5465	-5769	-5277		0.00017334	0.00485353	0.149419	0.947305	1	0.914717		0.091659	2.56645	79.0101	500.917	528.781	483.685
								ave.	0.000158398	0.00484387	0.228016	0.947496	1	1.00132	ave.	0.0636029	1.65936	84.0195	384.326	408.857	407.459
								SD	1.18404e-05	0.00270837	0.0672671	0.0435037	0	0.0146504	SD	0.0175212	0.947579	34.0921	99.0061	105.878	98.1101
								n	9	9	9	9	9	9	n	9	9	9	9	9	9
TRPV1(C715A)+zZDHHC4 in HEK293T		Amplitude (pA)							Relative currents (I/Imax)							Current density (pA/pF)
Data (W/C)	Cm (pF)	Cap 0.01 mM	Cap 0.03 mM	Cap 0.1 mM	Cap 0.3 mM	Cap 1 mM	Cap 3 mM		Cap 0.01 mM	Cap 0.03 mM	Cap 0.1 mM	Cap 0.3 mM	Cap 1 mM	Cap 3 mM		Cap 0.01 mM	Cap 0.03 mM	Cap 0.1 mM	Cap 0.3 mM	Cap 1 mM	Cap 3 mM
cell-01	15.41	-1	-1	-30	-1344	-2566	-2777		0.000389712	0.000389712	0.0116913	0.523772	1	1.08223		0.0648929	0.0648929	1.94679	87.2161	166.515	180.208
cell-02	15.5	-1	-1	-46	-2320	-2370	-2302		0.000421941	0.000421941	0.0194093	0.978903	1	0.971308		0.0645161	0.0645161	2.96774	149.677	152.903	148.516
cell-03	11.44	-1	-1	-9	-422	-1465	-1823		0.000682594	0.000682594	0.00614334	0.288055	1	1.24437		0.0874126	0.0874126	0.786713	36.8881	128.059	159.353
cell-04	10.12	-1	-1	-13	-265	-847	-847		0.00118064	0.00118064	0.0153483	0.312869	1	1		0.0988142	0.0988142	1.28458	26.1858	83.6957	83.6957
cell-05	10.81	-1	-1	-106	-1930	-1926	-2052		0.000519211	0.000519211	0.0550363	1.00208	1	1.06542		0.0925069	0.0925069	9.80574	178.538	178.168	189.824
cell-06	17.41	-1	-1	-101	-5015	-5447	-6206		0.000183587	0.000183587	0.0185423	0.92069	1	1.13934		0.0574383	0.0574383	5.80126	288.053	312.866	356.462
cell-07	12.73	-1	-43	-3118	-3328	-4561	-4763		0.00021925	0.00942776	0.683622	0.729665	1	1.04429		0.0785546	3.37785	244.933	261.43	358.288	374.156
cell-08	17.6	-1	-1	-254	-4678	-5553	-5312		0.000180083	0.000180083	0.045741	0.842428	1	0.9566		0.0568182	0.0568182	14.4318	265.795	315.511	301.818
cell-09	14.29	-1	-12	-74	-2888	-4391	-4060		0.000227739	0.00273286	0.0168527	0.657709	1	0.924619		0.069979	0.839748	5.17845	202.099	307.278	284.115
								ave.	0.000444973	0.00174649	0.0969318	0.69513	1	1.04758	ave.	0.0745481	0.526666	31.904	166.209	222.587	230.905
								SD	0.00010823	0.000995996	0.0735331	0.0906081	0	0.0333654	SD	0.0154707	0.271006	4.73784	72.3645	91.7056	90.7128
								n	9	9	9	9	9	9	n	9	9	9	9	9	9
TRPV1(C741A) in HEK293T		Amplitude (pA)							Relative currents (I/Imax)							Current density (pA/pF)							Test of Normality						Independent Samples Test
Data (W/C)	Cm (pF)	Cap 0.01 mM	Cap 0.03 mM	Cap 0.1 mM	Cap 0.3 mM	Cap 1 mM	Cap 3 mM		Cap 0.01 mM	Cap 0.03 mM	Cap 0.1 mM	Cap 0.3 mM	Cap 1 mM	Cap 3 mM		Cap 0.01 mM	Cap 0.03 mM	Cap 0.1 mM	Cap 0.3 mM	Cap 1 mM	Cap 3 mM			Shapiro-Wile test							Levene's Test for Equality of Variances		t-test for Equality of Means
cell-01	15.83	-1	-34	-968	-6633	-6633	-6633		0.000150761	0.00512589	0.145937	1	1	1		0.0631712	2.14782	61.1497	419.015	419.015	419.015			Statistic	df	Sig.					F	Sig.	t	df	Sig. (2-tails)	Mean Difference	Std. Error Difference	95% Confidence Interval of Difference
cell-02	10.41	-1	-378	-1646	-3764	-3764	-4164		0.000265675	0.100425	0.437301	1	1	1.10627		0.0960615	36.3112	158.117	361.575	361.575	400		TRPV1(C741A)	0.922994	7	0.49301												Lower	Upper
cell-03	12.46	-20	-38	-788	-4436	-4555	-4590		0.00439078	0.00834248	0.172997	0.973875	1	1.00768		1.60514	3.04976	63.2424	356.019	365.57	368.379		TRPV1(C741A)+ZDHHC4	0.897526	6	0.359514			Equal variances assumed		3.51181	0.0877231	11.338	11	2.07991e-07	306.574	27.0396	247.061	366.088
cell-04	8.84	-1	-107	-1086	-2283	-2478	-2478		0.000403551	0.04318	0.438257	0.921308	1	1		0.113122	12.1041	122.851	258.258	280.317	280.317								Equal variances not assumed				12.1161	7.55089	3.23161e-06	306.574	25.3031	247.616	365.533
cell-05	11.73	-51	-122	-475	-3473	-4044	-4881		0.0126113	0.0301682	0.117458	0.858803	1	1.20697		4.34783	10.4007	40.4945	296.078	344.757	416.113
cell-06	12.8	-1	-43	-1000	-3518	-4484	-4768		0.000223015	0.00958965	0.223015	0.784567	1	1.06334		0.078125	3.35938	78.125	274.844	350.312	372.5
cell-07	9.8	-1	-333	-684	-2168	-2223	-2201		0.000449843	0.149798	0.307692	0.975259	1	0.990103		0.102041	33.9796	69.7959	221.224	226.837	224.592
								ave.	0.00264213	0.0495184	0.263237	0.930545	1	1.05348	ave.	0.915069	14.4789	84.825	312.431	335.483	354.416
								SEM	0.0017591	0.0208866	0.0506337	0.0308863	0	0.0301892	SD	1.61561	4.69986	39.4645	69.0516	62.8713	74.0769
								n	7	7	7	7	7	7	n	7	7	7	7	7	7
TRPV1(C741A)+ZDHHC4 in HEK293T		Amplitude (pA)							Relative currents (I/Imax)							Current density (pA/pF)
Data (W/C)	Cm (pF)	Cap 0.01 mM	Cap 0.03 mM	Cap 0.1 mM	Cap 0.3 mM	Cap 1 mM	Cap 3 mM		Cap 0.01 mM	Cap 0.03 mM	Cap 0.1 mM	Cap 0.3 mM	Cap 1 mM	Cap 3 mM		Cap 0.01 mM	Cap 0.03 mM	Cap 0.1 mM	Cap 0.3 mM	Cap 1 mM	Cap 3 mM
cell-01	11.23	-1	-51	-61	-233	-289	-288		0.00346021	0.176471	0.211073	0.806228	1	0.99654		0.0890472	4.54141	5.43188	20.748	25.7346	25.6456
cell-02	10.84	-1	-1	-107	-563	-663	-756		0.0015083	0.0015083	0.161388	0.84917	1	1.14027		0.0922509	0.0922509	9.87085	51.9373	61.1624	69.7417
cell-03	12.35	-1	-15	-49	-169	-235	-235		0.00425532	0.0638298	0.208511	0.719149	1	1		0.0809717	1.21457	3.96761	13.6842	19.0283	19.0283
cell-04	13.26	-1	-1	-8	-86	-107	-107		0.00934579	0.00934579	0.0747664	0.803738	1	1		0.0754148	0.0754148	0.603318	6.48567	8.06938	8.06938
cell-05	13.98	-1	-1	-86	-570	-674	-774		0.00148368	0.00148368	0.127596	0.845697	1	1.14837		0.0715308	0.0715308	6.15165	40.7725	48.2117	55.3648
cell-06	13.78	-1	-1	-56	-99	-155	-143		0.00645161	0.00645161	0.36129	0.63871	1	0.922581		0.0725689	0.0725689	4.06386	7.18433	11.2482	10.3774
								ave.	0.00441748	0.0431816	0.190771	0.777116	1	1.03463	ave.	0.0802974	1.01129	5.01486	23.4687	28.9091	31.3712
								SD	0.00124418	0.0283794	0.040048	0.0336492	0	0.0367427	SD	0.00872151	0.508387	2.40601	6.65733	7.94579	8.0937
								n	6	6	6	6	6	6	n	6	6	6	6	6	6
Fig 6 E
TRPV1(4CA) in HEK293T		Amplitude (pA)							Relative currents (I/Imax)							Current density (pA/pF)							Fig 6E
Data (W/C)	Cm (pF)	Cap 0.01 mM	Cap 0.03 mM	Cap 0.1 mM	Cap 0.3 mM	Cap 1 mM	Cap 3 mM		Cap 0.01 mM	Cap 0.03 mM	Cap 0.1 mM	Cap 0.3 mM	Cap 1 mM	Cap 3 mM		Cap 0.01 mM	Cap 0.03 mM	Cap 0.1 mM	Cap 0.3 mM	Cap 1 mM	Cap 3 mM		Test of Normality						Independent Samples Test
cell-01	28.64	-1	-1	-1	-575	-9796	-9827		0.00010176	0.00010176	0.00010176	0.0585123	0.996845	1		0.0349162	0.0349162	0.0349162	20.0768	342.039	343.122			Shapiro-Wile test							Levene's Test for Equality of Variances		t-test for Equality of Means
cell-02	26.28	-1	-1	-1	-1648	-9037	-9037		0.000110656	0.000110656	0.000110656	0.182361	1	1		0.0380518	0.0380518	0.0380518	62.7093	343.874	343.874			Statistic	df	Sig.					F	Sig.	t	df	Sig. (2-tails)	Mean Difference	Std. Error Difference	95% Confidence Interval of Difference
cell-03	16.28	-1	-1	-1	-198	-4488	-6668		0.00014997	0.00014997	0.00014997	0.0296941	0.673065	1		0.0614251	0.0614251	0.0614251	12.1622	275.676	409.582		TRPV1(4CA)	0.978272	9	0.954798												Lower	Upper
cell-04	26.1	-1	-1	-1	-1	-912	-5852		0.000170882	0.000170882	0.000170882	0.000170882	0.155844	1		0.0383142	0.0383142	0.0383142	0.0383142	34.9425	224.215		TRPV1(4CA)+ZDHHC4	0.953387	10	0.708628			Equal variances assumed		0.354178	0.559597	0.741993	17	0.46822	23.7415	31.997	-43.7661	91.2492
cell-05	17.65	-1	-1	-1	-814	-5458	-5724		0.000174703	0.000174703	0.000174703	0.142208	0.953529	1		0.0566572	0.0566572	0.0566572	46.119	309.235	324.306								Equal variances not assumed				0.751771	16.7338	0.462632	23.7415	31.5808	-42.9689	90.452
cell-06	23.54	-1	-1	-57	-1408	-8869	-8890		0.000112486	0.000112486	0.0064117	0.15838	0.997638	1		0.0424809	0.0424809	2.42141	59.8131	376.763	377.655
cell-07	18.58	-1	-1	-48	-4448	-5071	-4572		0.000218723	0.000218723	0.0104987	0.972878	1.10914	1		0.0538213	0.0538213	2.58342	239.397	272.928	246.071
cell-08	19.25	-1	-1	-1	-89	-4010	-5380		0.000185874	0.000185874	0.000185874	0.0165428	0.745353	1		0.0519481	0.0519481	0.0519481	4.62338	208.312	279.481
cell-09	22.25	-1	-1	-35	-2127	-6530	-6542		0.000152858	0.000152858	0.00535005	0.32513	0.998166	1		0.0449438	0.0449438	1.57303	95.5955	293.483	294.022
								ave.	0.000153101	0.000153101	0.0025727	0.209542	0.847731	1	ave.	0.0469509	0.0469509	0.762131	60.0594	273.028	315.814
								SD	3.9147e-05	3.9147e-05	0.00388146	0.304174	0.29363	0	SEM	0.00311475	0.00311475	0.368894	24.7753	33.9836	20.1631
								n	9	9	9	9	9	9	n	9	9	9	9	9	9
TRPV1(4CA)+ZDHHC4 in HEK293T		Amplitude (pA)							Relative currents (I/Imax)							Current density (pA/pF)
Data (W/C)	Cm (pF)	Cap 0.01 mM	Cap 0.03 mM	Cap 0.1 mM	Cap 0.3 mM	Cap 1 mM	Cap 3 mM		Cap 0.01 mM	Cap 0.03 mM	Cap 0.1 mM	Cap 0.3 mM	Cap 1 mM	Cap 3 mM		Cap 0.01 mM	Cap 0.03 mM	Cap 0.1 mM	Cap 0.3 mM	Cap 1 mM	Cap 3 mM
cell-01	8.4	-1	-1	-1	-1013	-1230	-1504		0.000664894	0.000664894	0.000664894	0.673537	0.817819	1		0.119048	0.119048	0.119048	120.595	146.429	179.048
cell-02	14.5	-1	-1	-1	-253	-4869	-6210		0.000161031	0.000161031	0.000161031	0.0407407	0.784058	1		0.0689655	0.0689655	0.0689655	17.4483	335.793	428.276
cell-03	14.95	-1	-1	-1	-240	-3129	-3936		0.000254065	0.000254065	0.000254065	0.0609756	0.79497	1		0.0668896	0.0668896	0.0668896	16.0535	209.298	263.278
cell-04	14.23	-1	-1	-1	-179	-3953	-4395		0.000227531	0.000227531	0.000227531	0.0407281	0.899431	1		0.0702741	0.0702741	0.0702741	12.5791	277.793	308.855
cell-05	10.39	-1	-1	-1	-29	-1715	-1876		0.000533049	0.000533049	0.000533049	0.0154584	0.914179	1		0.0962464	0.0962464	0.0962464	2.79115	165.063	180.558
cell-06	11.56	-1	-1	-1	-30	-3613	-4047		0.000247097	0.000247097	0.000247097	0.0074129	0.89276	1		0.0865052	0.0865052	0.0865052	2.59516	312.543	350.087
cell-07	15.52	-1	-1	-1	-306	-3668	-4012		0.000249252	0.000249252	0.000249252	0.0762712	0.914257	1		0.064433	0.064433	0.064433	19.7165	236.34	258.505
cell-08	11.65	-1	-1	-78	-3509	-3884	-3914		0.000255493	0.000255493	0.0199285	0.896525	0.992335	1		0.0858369	0.0858369	6.69528	301.202	333.391	335.966
cell-09	12.97	-1	-1	-1	-322	-3879	-4335		0.000230681	0.000230681	0.000230681	0.0742791	0.89481	1		0.077101	0.077101	0.077101	24.8265	299.075	334.233
cell-10	16.76	-1	-1	-1	-1112	-4731	-4725		0.00021164	0.00021164	0.00021164	0.235344	1.00127	1		0.0596659	0.0596659	0.0596659	66.3484	282.279	281.921
								ave.	0.000303473	0.000303473	0.00227077	0.212127	0.890589	1	ave.	0.0794965	0.0794965	0.740441	58.4156	259.8	292.073
								SD	0.000161238	0.000161238	0.00620635	0.312958	0.0742423	0	SEM	0.00569109	0.00569109	0.661673	29.3038	21.4147	24.3063
								n	10	10	10	10	10	10	n	10	10	10	10	10	10

## Sheet: Sheet2
		WT	397.448		WT+ZD	73.976
		--	377.552		--	47.821
		--	394.34		--	90.571
		--	552.322		--	116.848
		--	328.61		--	79.926
		--	377.931		--	96.597
		--	488.776
		SD	76.6533			23.2652
		C157A	346.6		C157A+ZD	225.8
		--	459		--	278.8
		--	419.1		--	305.3
		--	603.2		--	144.8
		--	472.2		--	205
		SD	93.7929			63.1158
		C257A	255		C257A+ZD	37.3
		--	398.3		--	62.8
		--	244.2		--	23.9
		--	240		--	4.3
		--	424.2		--	9.2
		--	361		--	56
		SD	83.7125			24.1043
		C362A	351.4		C362A+ZD	390.2
		--	404.5		--	295.3
		--	490.2		--	252
		--	436.8		--	401.6
		--	265.7		--	397.1
		SD	85.7038			69.0199
		C386A	545.4		C386A+ZD	77.8
		--	371.5		--	69
		--	416.6		--	82.7
		--	487.2		--	117.1
		--	391.2		--	63
		--	--		--	115.2
		SD	72.3359			23.2511
		C390A	350.3		C390A+ZD	244
		--	311.5		--	153.9
		--	361.5		--	229.7
		--	571		--	248.1
		--	517		--	145.8
		--	386.3		--	280.8
		--	502		--	250.1
		--	546.4		--
		SD	101.26			51.5028
		C715A	430.9		C715A+ZD	180.2
		--	316.3		--	152.9
		--	533.5		--	159.4
		--	543		--	83.7
		--	265.1		--	189.8
		--	388.1		--	356.5
		--	359		--	374.2
		--	349.5		--	315.5
		--	528.8		--	307.3
		--	--
		SD	102.435			103.825
		C741A	419		C741A+ZD	25.7
		--	400		--	69.7
		--	368.4		--	19
		--	280.3		--	7.7
		--	416.1		--	55.4
		--	372.5		--	10.4
		--	226.8
		SD	73.4335			25.4236
