# Supplementary material for: Palmitoylation by ZDHHC4 inhibits TRPV1-mediated nociception
Source: EMBO Rep. 2024 Nov 11;26(1):101–21. doi: 10.1038/s44319-024-00317-0 (PMC11724110; doi:10.1038/s44319-024-00317-0)
Supplement: Supplementary file 9 — Source data Fig. 7 [file 44319_2024_317_MOESM9_ESM.zip]

Archive with 5 entries (5 files):
- 7E-G_data source.xlsx
- 7D_data source.tif
- 7A_data source.tif
- 7C_Gray Analysis of 7B.xlsx
- 7B_data source.tif
