# Supplementary material for: Palmitoylation by ZDHHC4 inhibits TRPV1-mediated nociception
Source: EMBO Rep. 2024 Nov 11;26(1):101–21. doi: 10.1038/s44319-024-00317-0 (PMC11724110; doi:10.1038/s44319-024-00317-0)
Supplement: Supplementary file 9 — Source data Fig. 7 [file 44319_2024_317_MOESM9_ESM.zip › 7E-G_data source.xlsx]

## Sheet: Sheet1
Fig 7 E-G
TRPV1 in HEK293T		Amplitude (pA)							Relative currents (I/Imax)							Current density (pA/pF)							Fig 7F
Data (W/C)	Cm (pF)	Cap 0.01 mM	Cap 0.03 mM	Cap 0.1 mM	Cap 0.3 mM	Cap 1 mM	Cap 3 mM		Cap 0.01 mM	Cap 0.03 mM	Cap 0.1 mM	Cap 0.3 mM	Cap 1 mM	Cap 3 mM		Cap 0.01 mM	Cap 0.03 mM	Cap 0.1 mM	Cap 0.3 mM	Cap 1 mM	Cap 3 mM		Test of Normality						Independent Samples Test
cell-01	19.83	-40	-605	-4124	-4155	-4019	-4019		0.00995272	0.150535	1.02613	1.03384	1	1		2.01715	30.5093	207.968	209.531	202.673	202.673			Shapiro-Wile test							Levene's Test for Equality of Variances		t-test for Equality of Means
cell-02	12.6	-23	-27	-3333	-4454	-4819	-4503		0.00477277	0.00560282	0.691637	0.924258	1	0.934426		1.8254	2.14286	264.524	353.492	382.46	357.381			Statistic	df	Sig.					F	Sig.	t	df	Sig. (2-tails)	Mean Difference	Std. Error Difference	95% Confidence Interval of Difference
cell-03	10.88	-29	-316	-4213	-4371	-4286	-4286		0.00676622	0.0737284	0.982968	1.01983	1	1		2.66544	29.0441	387.224	401.746	393.934	393.934		TRPV1+ZDHHC4	0.926425	6	0.552794												Lower	Upper
cell-04	12.53	-112	-708	-2224	-3242	-3283	-3682		0.0341151	0.215656	0.677429	0.987511	1	1.12154		8.93855	56.5044	177.494	258.739	262.011	293.855		TRPV1+ZDHHC4+APT1	0.962023	6	0.835189			Equal variances assumed		4.33413	0.063998	2.27587	10	0.0461079	90.8507	39.919	1.90556	179.796
cell-05	12.39	-1	-1	-132	-6933	-7506	-7310		0.000133227	0.000133227	0.0175859	0.923661	1	0.973888		0.0807103	0.0807103	10.6538	559.564	605.811	589.992								Equal variances not assumed				2.27587	7.86577	0.0529511	90.8507	39.919	-1.47689	183.178
cell-06	11.73	-1	-1	-165	-3035	-3130	-3093		0.000319489	0.000319489	0.0527157	0.969649	1	0.988179		0.0852515	0.0852515	14.0665	258.738	266.837	263.683
								ave.	0.00934326	0.0743292	0.574744	0.976458	1	1.003	ave.	2.60208	19.7278	176.988	340.302	352.288	350.253
								SD	0.0127106	0.0910899	0.185689	0.0465936	0	0.0629891	SD	3.28	15.4486	44.1615	71.4069	71.6408	59.1907
								n	6	6	6	6	6	6	n	6	6	6	6	6	6
TRPV1+ZDHHC4+APT1 in HEK293T		Amplitude (pA)							Relative currents (I/Imax)							Current density (pA/pF)
Data (W/C)	Cm (pF)	Cap 0.01 mM	Cap 0.03 mM	Cap 0.1 mM	Cap 0.3 mM	Cap 1 mM	Cap 3 mM		Cap 0.01 mM	Cap 0.03 mM	Cap 0.1 mM	Cap 0.3 mM	Cap 1 mM	Cap 3 mM		Cap 0.01 mM	Cap 0.03 mM	Cap 0.1 mM	Cap 0.3 mM	Cap 1 mM	Cap 3 mM
cell-01	15.28	-1	-109	-3017	-4118	-4111	-4040		0.00024325	0.0265142	0.733885	1.0017	1	0.982729		0.065445	7.13351	197.448	269.503	269.045	264.398
cell-02	12.66	-1	-1	-109	-3124	-3049	-2895		0.000327976	0.000327976	0.0357494	1.0246	1	0.949492		0.0789889	0.0789889	8.60979	246.761	240.837	228.673
cell-03	13.98	-1	-13	-3486	-4808	-4768	-4405		0.000209732	0.00272651	0.731124	1.00839	1	0.923867		0.0715308	0.9299	249.356	343.92	341.059	315.093
cell-04	14.96	-32	-218	-4266	-4731	-4245	-4793		0.00753828	0.0513545	1.00495	1.11449	1	1.12909		2.13904	14.5722	285.16	316.243	283.757	320.388
cell-05	13.93	-1	-1	-55	-3957	-5167	-5219		0.000193536	0.000193536	0.0106445	0.765822	1	1.01006		0.0717875	0.0717875	3.94831	284.063	370.926	374.659
cell-06	19.8	-1	-91	-4156	-5878	-5866	-5744		0.000170474	0.0155131	0.70849	1.00205	1	0.979202		0.0505051	4.59596	209.899	296.869	296.263	290.101
								ave.	0.00144721	0.016105	0.537473	0.986174	1	0.995741	ave.	0.412882	4.56372	159.07	292.893	300.314	298.885
								SD	0.00298451	0.0201609	0.140685	0.116175	0	0.0717434	SD	0.0107187	3.16488	39.8394	34.4034	47.8581	50.325
								n	6	6	6	6	6	6	n	6	6	6	6	6	6
TRPV1+ZDHHC4 in HEK293T		Amplitude (pA)							Relative currents (I/Imax)							Current density (pA/pF)
Data (W/C)	Cm (pF)	Cap 0.01 mM	Cap 0.03 mM	Cap 0.1 mM	Cap 0.3 mM	Cap 1 mM	Cap 3 mM		Cap 0.01 mM	Cap 0.03 mM	Cap 0.1 mM	Cap 0.3 mM	Cap 1 mM	Cap 3 mM		Cap 0.01 mM	Cap 0.03 mM	Cap 0.1 mM	Cap 0.3 mM	Cap 1 mM	Cap 3 mM
cell-01	19.72	-1	-25	-2562	-4610	-4766	-4281		0.00020982	0.00524549	0.537558	0.967268	1	0.898238		0.0507099	1.26775	129.919	233.773	241.684	217.089
cell-02	14.87	-6	-74	-679	-1478	-1416	-1422		0.00423729	0.0522599	0.47952	1.04379	1	1.00424		0.403497	4.97646	45.6624	99.3948	95.2253	95.6288
cell-03	12.55	-1	-10	-96	-2846	-3905	-3719		0.000256082	0.00256082	0.0245839	0.728809	1	0.952369		0.0796813	0.796813	7.6494	226.773	311.155	296.335
cell-04	11.88	-18	-81	-1070	-3213	-3464	-3542		0.0051963	0.0233834	0.308891	0.92754	1	1.02252		1.51515	6.81818	90.0673	270.455	291.582	298.148
cell-05	20.44	-1	-88	-3074	-3300	-3242	-3377		0.000308452	0.0271437	0.94818	1.01789	1	1.04164		0.0489237	4.30528	150.391	161.448	158.611	165.215
cell-06	16.83	-1	-745	-2739	-2739	-2668	-2624		0.000374813	0.279235	1.02661	1.02661	1	0.983508		0.0594177	44.2662	162.745	162.745	158.526	155.912
								ave.	0.00176379	0.0649714	0.554224	0.951984	1	0.983752	ave.	0.359564	10.4051	97.7391	192.431	209.464	204.721
								SD	0.00230806	0.106483	0.279323	0.117455	0	0.0520984	SD	0.154242	2.5515	31.8309	47.6606	71.9258	68.6246
								n	6	6	6	6	6	6	n	6	6	6	6	6	6
