# Supplementary material for: Palmitoylation by ZDHHC4 inhibits TRPV1-mediated nociception
Source: EMBO Rep. 2024 Nov 11;26(1):101–21. doi: 10.1038/s44319-024-00317-0 (PMC11724110; doi:10.1038/s44319-024-00317-0)
Supplement: Supplementary file 9 — Source data Fig. 7 [file 44319_2024_317_MOESM9_ESM.zip › 7C_Gray Analysis of 7B.xlsx]

## Sheet: Sheet1
Fig 7C
		V1	actin		V1	actin		V1	actin
	shCon	334815	607882		410389	591461		460147	601241
	shAPT1	154451	538535		161284	520149		178568	558661
	shCon	285017	950714		297202	888359		354439	791429
	shAPT2	265886	788394		268532	739398		317741	761886
		V1/actin			ave	ave(Rel. to shCon)	error bar	P
	shCon	0.550789	0.693856	0.765329	0.669992	1	0.109242	0.00464857
	shAPT1	0.286798	0.310073	0.319636	0.305502	0.455979	0.016889
	shCon	0.299793	0.334552	0.447847	0.36073	1	0.077421	0.827289
	shAPT2	0.33725	0.363177	0.417045	0.372491	1.0326	0.0407048
