# Supplementary material for: Palmitoylation by ZDHHC4 inhibits TRPV1-mediated nociception
Source: EMBO Rep. 2024 Nov 11;26(1):101–21. doi: 10.1038/s44319-024-00317-0 (PMC11724110; doi:10.1038/s44319-024-00317-0)
Supplement: Supplementary file 10 — Source data Fig. 8 [file 44319_2024_317_MOESM10_ESM.zip]

Archive with 17 entries (14 files):
- 8A/
- 8A/8A_V1KO-shAPT1.tif
- 8A/8A_V1KO-shScramble.tif
- 8A/8A_V1KO-shZDHHC4.tif
- 8A/8A_WT-shAPT1.tif
- 8A/8A_WT-shScramble.tif
- 8A/8A_WT-shZDHHC4.tif
- 8E/
- 8E/fig8E_Thermal Hyperalgesia_Carrageenan.xlsx
- 8E/fig8E_Thermal_AUC_Carrageenan.xlsx
- 8D/
- 8D/fig8D_mechanical allodynia_Carrageenan.xlsx
- 8D/fig8D_mechanical_AUC_Carrageenan.xlsx
- 8C_data Source.xlsx
- 8B-data source.tif
- Fig 8G_AUC.xlsx
- Fig 8F_Nocifensive Behaviors (s).xlsx
