# Supplementary material for: Palmitoylation by ZDHHC4 inhibits TRPV1-mediated nociception
Source: EMBO Rep. 2024 Nov 11;26(1):101–21. doi: 10.1038/s44319-024-00317-0 (PMC11724110; doi:10.1038/s44319-024-00317-0)
Supplement: Supplementary file 10 — Source data Fig. 8 [file 44319_2024_317_MOESM10_ESM.zip › 8E/fig8E_Thermal Hyperalgesia_Carrageenan.xlsx]

## Sheet: Sheet1
thermal hyperalgesia
		Carrageenan
T.P.	number	WT-shScramble					WT-shZDHHC4					WT-shAPT1
0 hr	1	10.5	12.5	12.7			5.3	4.6	6.8			13.5	10.1	8.1
	2	10.2	6.8	8.7			11.4	9.2	9.8			10.7	11.9	9.4
	3	8.1	11.4	8.9			7.9	7.8	8.6			10	8.2	8.7
	4	6.9	5.9	7.3			6.3	4.5	5.7			8	12.6	10.5
	5	9.7	12	10	9.15333	2.30737	12.8	10.9	8	8.52333	2.34251	13.7	10.6	11.3	10.0167	2.21532
	6	11	7.9	10.2			10.6	9.4	8.3			9.6	5.9	10.4
	7	7.1	5.3	5.4			6.6	7.9	5.9			9.7	6.9	7.9
	8	9	11.1	9.1			10	9.9	9.3			10	9	11.8
	9	10.9	8.8	10.3			9.3	4.9	10.2			4.7	9.3	13.2
	10	4.3	13.2	9.4			13.1	9.7	11			13.9	10	10.9
12hr	1	2	4.5	2.5			4.4	2	1.1			5.2	1.5	2.6
	2	5.1	5.5	3.7			3.2	3	1.8			3.2	2	6.4
	3	4.6	2.4	3			3.6	1.5	3.3			4	2	6.5
	4	0.8	2.6	4.7			0.6	2.4	6.9			6.5	3.1	5.3
	5	1.5	5.1	0.4	3.47667	1.8669	3.6	1	0.7	2.63333	1.70159	2.4	6.2	2.7	4.32667	2.12407
	6	0.6	3.2	6.8			5.3	1.7	2.6			4.9	2.9	2.8
	7	1.8	3	4			1.6	2.7	2.4			7	1.2	3.2
	8	2.6	4.8	4.5			3.1	1.2	4.8			5.4	3	8
	9	4.3	4.9	1.2			2.2	7.1	1.3			7.2	6.2	9.1
	10	4.8	1.3	8.1			2.2	0.9	0.8			3.3	4.1	1.9
	1	12.9	9.8	13.4			5.9	4.4	7.5			11.8	9.6	11.3
24hr	2	8.2	10.2	11			6.5	10.7	9			10.5	10.8	12.8
	3	9	8.1	12.6			11.2	9.6	12			12.2	9.9	9.4
	4	10.3	6.1	11.4			9.6	8.5	6.4			12.5	9.9	13.5
	5	8.5	2.8	6.5	9.66333	2.95501	10.1	9.4	10	8.24333	2.45619	14.5	8.4	9.2	10.6433	1.92653
	6	11.9	9	13.8			7.3	5.5	6.6			7.4	11.5	14
	7	8.6	11.9	10.8			8.2	2.1	3.7			6.7	9	11.5
	8	13.8	7.4	7.6			10.4	6.8	9.6			8.8	10.9	8.8
	9	14	10.9	4.9			9.6	12.5	7.1			9.5	11.9	11.6
	10	6	12.8	5.7			10.9	8.4	7.8			12.8	8.6	10
	1	12.1	13.5	8.1			8.1	5.9	10.2			9.9	12.6	7.8
2d	2	9.4	13.9	9.1			12	7.5	8.3			9.8	5.3	6.9
	3	6.1	8.7	11.5			11.5	8.1	6.9			10.8	9.6	7.3
	4	9.7	7.9	5.5			6.9	13.2	7.8			8.1	6.5	11.5
	5	10.2	9.5	6.5	8.85	2.22908	10	7.4	7.9	8.93333	2.33937	8.3	10.4	4.6	9.26667	2.73916
	6	7.6	8.5	7.9			4.8	5.7	9.2			13	6.1	12.7
	7	8.3	5.3	10.2			7.7	13.5	9.9			13.5	7.7	10.7
	8	7.8	6.7	11.9			11.9	9.4	8.4			10.8	9	9.6
	9	11	9.2	8.1			9	8	7.4			13.6	8.8	13.5
	10	6.5	8.6	6.2			7	14.1	10.3			8.6	3.1	7.9
	1	7.3	9.3	10.2			9.6	12.6	5.5			9.5	15.8	11.6
4d	2	10.2	6.1	9.7			9.1	4	7.7			10	11.4	15.1
	3	7.5	11.3	12.6			5.7	8.9	8.2			8.7	13.5	12.3
	4	11	12.3	9.4			11.1	9.8	7.3			6.3	13	5.5
	5	9	8.6	11.7	9.39667	2.13985	13.5	10.2	12	8.21333	2.95842	5.8	11.2	14.8	10.62	3.01598
	6	8.2	10.3	12.4			4.8	15.4	9.2			9.1	8.5	11.4
	7	11.2	7.8	7.4			7.8	4.1	7			10.6	9.5	14.1
	8	10.2	4	11.5			10.3	6.8	3.5			6.6	7.6	13.4
	9	12.5	8	7			3.7	10.2	6.5			9.8	15.6	12.9
	10	9.4	9.4	6.4			6.8	7.9	7.2			6.2	9	9.8
	1	4.6	11	12.3			5.4	6.4	10.4			9.7	11.1	13.2
1w	2	6.3	9	11			10.3	18.3	9.4			7.2	6.9	8.7
	3	6.2	10.9	2.3			3	9.7	7.2			11.8	6.1	11.4
	4	3.4	9	12.6			11.5	8.5	3.7			6.2	4.6	6.7
	5	6.2	9	6.6	8.87333	3.21558	3.8	6.2	10.5	8.90667	3.75352	9.8	14.2	17.7	9.81	2.95429
	6	7.8	11.1	9.3			9	17.5	14.2			12.6	11.3	6.2
	7	15.8	7.9	4.8			12.9	6.3	4.4			7.8	9.4	12.8
	8	13.3	5.3	10.7			5.6	11.7	11.6			14.1	7.8	8.3
	9	13.4	6.3	10.3			7.8	9.6	8.3			12.5	9.4	9.4
	10	10.2	8.5	11.1			6.4	11	6.6			8	9.8	9.6
	1	8.6	10.2	6			7.8	7.2	5.9			10.9	11	8.1
2w	2	11.3	8.2	7.6			4	8.2	14			9.6	9.5	11
	3	9.9	7.9	11.7			8.4	9.3	8.8			12.4	13.7	8.1
	4	7.6	10.3	12			11.1	8.1	7.2			10.7	6	8.9
	5	4.9	9.2	10.5	8.95667	2.61055	7.3	11.6	10.7	8.42333	2.75477	11.8	9.9	11.3	10.3033	2.41511
	6	4	11.3	9.2			4.9	12.9	6.4			7.1	11.6	9.7
	7	4.2	9.8	14			8.5	8	7.5			13.1	12.8	9.4
	8	9.3	12.1	6.1			7	9.8	6.1			4.5	9.2	9.1
	9	10.2	10.8	11.8			15.2	3.5	9.4			15.3	12.9	14.2
	10	5.5	5	9.5			8	10.8	5.1			8.7	8.3	10.3
	Carrageenan
T.P.	WT-shScramble		WT-shZDHHC4		WT-shAPT1
con	ave	SD	ave	SD	ave	SD
0 hr	9.15333	2.30737	8.52333	2.34251	10.0167	2.21532
12hr	3.47667	1.8669	2.63333	1.70159	4.32667	2.12407
24hr	9.66333	2.95501	8.24333	2.45619	10.6433	1.92653
48hr	8.85	2.22908	8.93333	2.33937	9.26667	2.73916
4d	9.39667	2.13985	8.21333	2.95842	10.62	3.01598
1w	8.87333	3.21558	8.90667	3.75352	9.81	2.95429
2w	8.95667	2.61055	8.42333	2.75477	10.3033	2.41511
T.P.	number	V1KO-shScramble					V1KO-shZDHHC4					V1KO-shAPT1
0 hr	1	7.9	11.8	10.6			11.8	7.6	16.5			11.7	16.2	14.1
	2	14.1	13.7	11.1			15.8	14.9	12.9			9.6	12.8	7.1
	3	13	9.2	15.2			9.3	8.3	9			12.7	9.6	9.2
	4	11.7	8.2	12.6			11.3	10.3	12.4			8.2	12.5	7.2
	5	12.8	14.7	7.5	11.1233	2.32137	13.4	11.2	9.2	11.26	2.79477	15.8	6.6	14	10.91	2.72224
	6	6	13.2	10.1			8.7	7.6	11.3			6.1	14.4	8.4
	7	10.6	9.8	9.4			7.9	12.6	12			10.7	7.8	10.7
	8	9.4	7.4	10.2			13.5	9.7	12.7			9	10.8	9.6
	9	11.5	13.7	12.5			7.1	16.7	14.4			12.1	10.9	13.7
	10	12.2	12.5	11.1			12.7	7.3	9.7			10.4	13	12.4
12hr	1	15.3	18.7	9.6			14.7	6.8	17.5			10.5	13.9	12.5
	2	12.2	14.7	8.9			12.2	10.5	9.2			7.3	9.4	13.4
	3	8.4	7.6	9.1			13.7	11	11.7			16.5	10.7	6.6
	4	14.6	10.4	9.3			9.3	10.9	9.2			7.2	7.9	12.2
	5	2.4	7.1	13.7	10.3233	3.78196	12.6	6.2	11.7	10.4767	2.9458	8.6	8.7	10.5	10.49	3.11419
	6	12.2	11	5.6			4.8	10.7	8.8			12.3	7.6	11
	7	6.4	10.4	5.7			3.5	11.6	11.6			6.2	7.7	14.6
	8	14	14	15.8			10.4	8.9	7.9			11.3	9.7	15.4
	9	7.7	9.4	3.3			7.6	10	12.9			7.5	5.3	7.9
	10	10.9	11.1	10.2			12.1	13.1	13.2			14.6	12.3	15.4
	1	8.7	14.3	7.9			12.7	10.8	15.1			8.6	11.2	14
24hr	2	12.9	13.2	13.3			11.6	9.7	3.6			11	14.5	12.1
	3	10.8	11.5	11.7			10.9	14.9	13.2			15.8	12.2	7.5
	4	10.7	11	13.4			11.1	13.5	17.6			7.8	8.5	11.2
	5	8.7	12.9	13.7	11.6733	2.22074	6.4	9.9	9.2	11.8167	3.18034	9	14.8	12.2	11.3067	3.02905
	6	7.8	14.1	11.1			13.2	13.6	11.4			12.3	10.1	8.3
	7	9.9	8.4	14.4			15.4	12.3	14.3			18.4	12.3	6.8
	8	12.7	15.3	9.9			19.9	9.8	11.4			6.1	10.5	16.3
	9	9.6	12.6	9.6			11.9	10.6	7.6			12.5	12.2	9.5
	10	15.8	12.4	11.9			12.6	9.8	10.5			14.8	7.7	11
	1	9.5	11.4	12.2			15.6	9.5	13.5			6.8	15.5	10.1
2d	2	14.3	11.7	17.8			11.8	7.5	9.8			14.2	7.8	10.3
	3	12.6	8.5	11.2			12.9	7.6	7.3			9.7	8.2	8.8
	4	12.1	16.7	14.4			9.6	8.7	10.7			10.6	14.1	12
	5	7	13.6	13.2	11.9933	2.63817	9.4	8.3	8	10.7167	2.67235	14.2	10.8	2.2	10.6367	3.87454
	6	14.8	8.9	9.1			14.5	9.9	10.9			10.3	14.4	11.6
	7	10.9	12.1	13.2			12.1	8.3	10.8			5.5	9.4	18.4
	8	14.5	9.1	12.1			14.7	11.5	10.9			15.5	13.9	9.6
	9	10.1	13.9	13.5			12.1	13.2	11.2			14.2	13.4	5.8
	10	7.8	14.6	9			17	8.1	6.1			11	9.3	1.5
	1	11.1	7.2	8.5			9.9	16.8	7.9			15.1	7	12.8
4d	2	5.9	12.3	7.6			15.1	13.7	13.1			9.3	10.7	14.4
	3	9.1	14	18.7			7.3	13.1	16.2			11.9	9.9	8.1
	4	13.7	12.4	9.8			13.9	17.6	9.6			13.9	16.9	10.8
	5	6	17	12.4	10.9567	3.16235	11.2	8.8	15.9	12.34	3.09411	5.2	17.4	18.2	11.4033	3.66535
	6	12.8	11.5	13			15.2	11	15.4			7.3	9.5	8.7
	7	10.8	15.5	7.2			9.5	7.6	8			5.6	10.9	5.5
	8	7.6	10.4	11.8			16.3	14	14.2			13.1	12.3	9.9
	9	8.6	10.5	8.2			12.2	11.7	12.7			8	10.6	14.9
	10	13.1	8.6	13.4			13.3	11.6	7.4			13	14	17.2
	1	13.9	16.2	15.3			12.7	17.6	7.3			11.7	6	8.4
1w	2	11.4	10.6	11.2			12.7	4.7	9.4			10.9	9.1	7.6
	3	14.3	7.1	11.3			9.9	12.1	11.4			9.8	9	14.1
	4	12.7	11.3	13.9			11.2	5.5	9.4			10.3	11.7	13.8
	5	9.4	9.4	12.1	11.4067	2.94957	12.4	14	11.8	11.5567	3.26915	10.8	13	6.9	11.0567	3.257
	6	9	11.9	8.6			17.6	8.1	12			8.4	8.8	13.9
	7	11.4	15.1	11			15.1	13.1	9.9			15.9	10.9	16.1
	8	12.1	13.6	11.2			9.7	5.6	14.2			6.6	19.4	14
	9	8.1	5.7	5.5			15.9	14	14.9			10.5	7.6	10
	10	7.5	15.3	16.1			12.4	11.4	10.7			12.4	8.2	15.9
	1	4.4	8.7	7			6.4	9.7	10.2			9.7	5.6	15.4
2w	2	17	6.8	9			13.1	13.1	11.2			10.2	11.7	12.7
	3	14.1	15.6	13.2			11.5	13.2	11.7			11	13.9	12.2
	4	14	15.5	12			16.5	10.8	10.6			8	11.6	6.3
	5	6.5	11.4	10.2	11.5067	3.6066	14.3	12.7	6.6	11.2467	2.53822	8.9	11.2	11.6	10.4833	2.68188
	6	12.3	12.5	11.6			6.6	9	12			8.5	11	7.1
	7	16.2	9.8	10.8			15.1	12.1	10.7			9.1	7.4	4.5
	8	15.7	9.3	15.6			12.7	10	9.8			10.9	9.8	9.2
	9	6.5	8.8	10.2			11.8	10.9	8			11.9	11.7	14.9
	10	15.5	17.3	7.7			15.6	12.8	8.7			12	11.9	14.6
	Carrageenan
T.P.	V1KO-shScramble		V1KO-shZDHHC4		V1KO-shAPT1
con	ave	SD	ave	SD	ave	SD
0 hr	11.1233	2.32137	11.26	2.79477	10.91	2.72224
12hr	10.3233	3.78196	10.4767	2.9458	10.49	3.11419
24hr	11.6733	2.22074	11.8167	3.18034	11.3067	3.02905
48hr	11.9933	2.63817	10.7167	2.67235	10.6367	3.87454
4d	10.9567	3.16235	12.34	3.09411	11.4033	3.66535
1w	11.4067	2.94957	11.5567	3.26915	11.0567	3.257
2w	11.5067	3.6066	11.2467	2.53822	10.4833	2.68188
