# Supplementary material for: Palmitoylation by ZDHHC4 inhibits TRPV1-mediated nociception
Source: EMBO Rep. 2024 Nov 11;26(1):101–21. doi: 10.1038/s44319-024-00317-0 (PMC11724110; doi:10.1038/s44319-024-00317-0)
Supplement: Supplementary file 10 — Source data Fig. 8 [file 44319_2024_317_MOESM10_ESM.zip › 8E/fig8E_Thermal_AUC_Carrageenan.xlsx]

## Sheet: Sheet1
Fig 8C2
thermal hyperalgesia
		Carrageenan															Saline
T.P.	number	WT-shScramble					WT-shZDHHC4					WT-shAPT1					WT-shScramble					WT-shZDHHC4					WT-shAPT1
0 hr	1	10.5	12.5	12.7			5.3	4.6	6.8			13.5	10.1	8.1			11.7	12.6	13.3			8.5	11	8.1			11	6.2	8.7
	2	10.2	6.8	8.7			11.4	9.2	9.8			10.7	11.9	9.4			8.5	6.9	8.3			3.5	9.4	4.2			8.1	13.6	8.4
	3	8.1	11.4	8.9			7.9	7.8	8.6			10	8.2	8.7			6.9	3	6.2			5.3	10.6	3.8			6.6	5.6	4.7
	4	6.9	5.9	7.3			6.3	4.5	5.7			8	12.6	10.5			10.8	9.4	12.8			6.5	9.1	6.7			10.3	12.7	15.6
	5	9.7	12	10	9.15333	0.421266	12.8	10.9	8	8.52333	0.427682	13.7	10.6	11.3	10.0167	0.40446	5.2	9	8.4	9.17333	0.547133	8.9	8	5.3	8.32	0.513617	11.2	18.4	11.8	9.77333	0.580466
	6	11	7.9	10.2			10.6	9.4	8.3			9.6	5.9	10.4			9.2	5.1	11			11.6	9.2	11.7			4.6	10.3	8.2
	7	7.1	5.3	5.4			6.6	7.9	5.9			9.7	6.9	7.9			13.9	9.8	11			9.6	7.8	9.3			8.1	9.7	5
	8	9	11.1	9.1			10	9.9	9.3			10	9	11.8			8	13.4	7.6			5.6	7.4	11.3			11.8	12	7.8
	9	10.9	8.8	10.3			9.3	4.9	10.2			4.7	9.3	13.2			12.9	12	2.6			5.8	15.2	12.8			9.3	11.4	11.1
	10	4.3	13.2	9.4			13.1	9.7	11			13.9	10	10.9			8.6	9.1	8			10.3	5.3	7.8			11.5	11.5	8
12hr	1	2	4.5	2.5			4.4	2	1.1			5.2	1.5	2.6			14.4	5	10.3			6.3	11.8	8			9.1	8.8	9.8
	2	5.1	5.5	3.7			3.2	3	1.8			3.2	2	6.4			11	15	9.8			7.5	13.8	10.9			6.5	7.9	12
	3	4.6	2.4	3			3.6	1.5	3.3			4	2	6.5			4.2	5.8	11.1			7.7	4.7	5.4			13.4	4.2	8.9
	4	0.8	2.6	4.7			0.6	2.4	6.9			6.5	3.1	5.3			11.3	10	14.6			5.3	5.5	7			6.8	7.3	6.3
	5	1.5	5.1	0.4	3.47667	0.340847	3.6	1	0.7	2.63333	0.310666	2.4	6.2	2.7	4.32667	0.387801	10.2	10.8	9.4	8.74	0.609515	6.1	11.4	13.7	7.92667	0.487969	11.1	6.6	1.3	8.65333	0.528362
	6	0.6	3.2	6.8			5.3	1.7	2.6			4.9	2.9	2.8			5.4	4	9.1			10.3	11.7	5.4			4.3	7.4	8
	7	1.8	3	4			1.6	2.7	2.4			7	1.2	3.2			6.6	6.7	5.7			4.6	8.1	8.4			7.2	8.3	15.4
	8	2.6	4.8	4.5			3.1	1.2	4.8			5.4	3	8			5.5	15.1	9.5			9.9	7.1	6.8			10.8	10	10.7
	9	4.3	4.9	1.2			2.2	7.1	1.3			7.2	6.2	9.1			6.7	6.6	7			9.1	7.8	4.9			10.8	8.2	10.2
	10	4.8	1.3	8.1			2.2	0.9	0.8			3.3	4.1	1.9			8.6	3.3	9.5			5.4	5.4	7.8			10	6.1	12.2
	1	12.9	9.8	13.4			5.9	4.4	7.5			11.8	9.6	11.3			9.1	9.5	8.3			6	9.1	6.5			8.1	13.3	12.5
24hr	2	8.2	10.2	11			6.5	10.7	9			10.5	10.8	12.8			12.5	12.9	8.3			11.9	7.8	10.3			14.1	10.3	7.9
	3	9	8.1	12.6			11.2	9.6	12			12.2	9.9	9.4			12.4	9.8	8.4			10.4	14.4	4			8.3	9.3	10.3
	4	10.3	6.1	11.4			9.6	8.5	6.4			12.5	9.9	13.5			10.6	7.1	11.3			10	11.1	13.2			7.5	7.1	13.5
	5	8.5	2.8	6.5	9.66333	0.539508	10.1	9.4	10	8.24333	0.448437	14.5	8.4	9.2	10.6433	0.351734	4	6.1	12.4	9.94	0.497918	8.6	8.3	10.4	9.56	0.477941	8.4	9.7	4	8.65333	0.57826
	6	11.9	9	13.8			7.3	5.5	6.6			7.4	11.5	14			8.5	5.6	12			8.3	8.1	12.8			9.2	10.7	6.5
	7	8.6	11.9	10.8			8.2	2.1	3.7			6.7	9	11.5			14.4	10.8	9.3			11.4	6.7	14.2			9.8	4.4	7.9
	8	13.8	7.4	7.6			10.4	6.8	9.6			8.8	10.9	8.8			9.8	13.2	6.1			9.6	9.7	11.3			4.1	8.6	6.1
	9	14	10.9	4.9			9.6	12.5	7.1			9.5	11.9	11.6			12.1	14.2	10.9			12.2	4.6	10.4			14.4	7.9	3.3
	10	6	12.8	5.7			10.9	8.4	7.8			12.8	8.6	10			6.9	8.3	13.4			8.7	6.5	10.3			2	9.8	10.6
	1	12.1	13.5	8.1			8.1	5.9	10.2			9.9	12.6	7.8			5.4	7	9.3			9.6	5.6	9.9			10.3	5	4.7
2d	2	9.4	13.9	9.1			12	7.5	8.3			9.8	5.3	6.9			7.9	3.1	9.1			6	12.4	7.9			11.6	10.6	8.8
	3	6.1	8.7	11.5			11.5	8.1	6.9			10.8	9.6	7.3			9.3	8.7	3.7			6.9	11.6	11.2			8.8	13.2	10.4
	4	9.7	7.9	5.5			6.9	13.2	7.8			8.1	6.5	11.5			6.8	16.1	11.7			10.1	8.7	8.2			13.8	13.9	11.1
	5	10.2	9.5	6.5	8.85	0.406972	10	7.4	7.9	8.93333	0.427108	8.3	10.4	4.6	9.26667	0.5001	10	11.9	8.9	8.72	0.539016	9.6	8	9.9	9.74333	0.407168	10.6	12.2	16.5	10.6333	0.554238
	6	7.6	8.5	7.9			4.8	5.7	9.2			13	6.1	12.7			5.2	7.7	6.4			6.8	10.6	8.2			10.8	6.8	8.2
	7	8.3	5.3	10.2			7.7	13.5	9.9			13.5	7.7	10.7			8.4	11.1	8.1			11.5	14.7	13.6			7.2	9.4	12.4
	8	7.8	6.7	11.9			11.9	9.4	8.4			10.8	9	9.6			10.7	11.3	12.6			8.1	9.2	10.4			13.5	12.4	6.3
	9	11	9.2	8.1			9	8	7.4			13.6	8.8	13.5			9.9	5.7	8.1			9.8	11.2	9.4			10.2	14.7	11.4
	10	6.5	8.6	6.2			7	14.1	10.3			8.6	3.1	7.9			13.6	9.2	4.7			9	9.8	14.4			8	9.6	16.6
	1	7.3	9.3	10.2			9.6	12.6	5.5			9.5	15.8	11.6			11	10.6	16.3			6.5	5.3	7.3			12.5	12.6	8.5
4d	2	10.2	6.1	9.7			9.1	4	7.7			10	11.4	15.1			10.5	8.7	8.1			11.5	12.2	5.4			10.8	10	6.4
	3	7.5	11.3	12.6			5.7	8.9	8.2			8.7	13.5	12.3			7.3	7.3	11.2			8	10.5	7.7			10	14.5	13.1
	4	11	12.3	9.4			11.1	9.8	7.3			6.3	13	5.5			11.5	12.5	9.4			9.3	10.1	6.7			10.1	11.3	10.2
	5	9	8.6	11.7	9.39667	0.390681	13.5	10.2	12	8.21333	0.540131	5.8	11.2	14.8	10.62	0.55064	11	7.7	7.3	10.0533	0.420283	7	8	8.1	9.09333	0.439747	13.5	10	6.9	10.2767	0.581826
	6	8.2	10.3	12.4			4.8	15.4	9.2			9.1	8.5	11.4			11	10.1	10.2			7.6	8	13.5			1.7	6.1	10.1
	7	11.2	7.8	7.4			7.8	4.1	7			10.6	9.5	14.1			9.1	8.6	8.6			8.7	8.2	9.5			8	7	7.3
	8	10.2	4	11.5			10.3	6.8	3.5			6.6	7.6	13.4			6.8	14.7	10.8			9.3	13.5	9.7			12.2	10	13.9
	9	12.5	8	7			3.7	10.2	6.5			9.8	15.6	12.9			7.8	11.2	7.1			12.7	9.4	8.4			15.2	14.5	8.7
	10	9.4	9.4	6.4			6.8	7.9	7.2			6.2	9	9.8			12.6	9.7	12.9			9	6.8	14.9			7.1	15.7	10.4
	1	4.6	11	12.3			5.4	6.4	10.4			9.7	11.1	13.2			9.3	11.3	9.7			8.2	9.3	4.4			9.5	13.9	6.3
1w	2	6.3	9	11			10.3	18.3	9.4			7.2	6.9	8.7			9.9	13.5	8.1			8.3	12.2	6.1			10.1	12.8	11.8
	3	6.2	10.9	2.3			3	9.7	7.2			11.8	6.1	11.4			9	10.3	6.8			8.8	4.6	4.8			9.9	12	13.7
	4	3.4	9	12.6			11.5	8.5	3.7			6.2	4.6	6.7			10.2	4.9	12.8			11.2	7.2	14.6			9.1	11.2	10.2
	5	6.2	9	6.6	8.87333	0.587082	3.8	6.2	10.5	8.90667	0.685296	9.8	14.2	17.7	9.81	0.539377	8.2	15.6	10.2	9.39	0.467504	9.5	4.5	8.1	8.46	0.536348	11.8	11.6	9.1	10.9433	0.484986
	6	7.8	11.1	9.3			9	17.5	14.2			12.6	11.3	6.2			4.7	7.2	7.3			10.4	10.1	8.2			8.6	14.2	13.7
	7	15.8	7.9	4.8			12.9	6.3	4.4			7.8	9.4	12.8			7	7.1	8.8			10.6	10.6	12			12.5	9.8	13.3
	8	13.3	5.3	10.7			5.6	11.7	11.6			14.1	7.8	8.3			11.8	14.7	8.2			10	8.6	6.8			5.4	16.6	8.7
	9	13.4	6.3	10.3			7.8	9.6	8.3			12.5	9.4	9.4			7.6	9.6	10.5			5.4	14.7	7.1			11.4	10.9	11.3
	10	10.2	8.5	11.1			6.4	11	6.6			8	9.8	9.6			7.6	9.3	10.5			6.6	2.6	8.3			12.5	4.3	12.1
	1	8.6	10.2	6			7.8	7.2	5.9			10.9	11	8.1			8.1	9.1	8.2			4.6	2.9	10.3			5.5	11.5	14.2
2w	2	11.3	8.2	7.6			4	8.2	14			9.6	9.5	11			14.6	7.2	9.6			3.7	0.8	10.5			9.9	5.4	8.6
	3	9.9	7.9	11.7			8.4	9.3	8.8			12.4	13.7	8.1			8.2	7	8			8.1	12.9	10.9			7.3	12.9	19.7
	4	7.6	10.3	12			11.1	8.1	7.2			10.7	6	8.9			8	8.4	12			9.2	7.4	13.8			11.6	3.1	10.1
	5	4.9	9.2	10.5	8.95667	0.476618	7.3	11.6	10.7	8.42333	0.50295	11.8	9.9	11.3	10.3033	0.440936	9.1	8.9	10.9	9.66667	0.403842	4.9	10.2	9.9	8.37	0.64071	11.3	11.6	10	10.5333	0.701301
	6	4	11.3	9.2			4.9	12.9	6.4			7.1	11.6	9.7			10.5	11.6	9.3			12.9	5	5.1			12.2	11.4	14.7
	7	4.2	9.8	14			8.5	8	7.5			13.1	12.8	9.4			8.2	8.7	11.1			8.4	5.9	8.5			5.6	8.7	6
	8	9.3	12.1	6.1			7	9.8	6.1			4.5	9.2	9.1			6.3	7	15.4			10.3	8.7	9.4			12.4	18.9	14.7
	9	10.2	10.8	11.8			15.2	3.5	9.4			15.3	12.9	14.2			11.1	8.7	10.8			8.1	8.8	13.8			13.7	11	7.9
	10	5.5	5	9.5			8	10.8	5.1			8.7	8.3	10.3			9.1	11.7	13.2			14.4	8.8	2.9			8.3	6.5	11.3
	Carrageenan						Saline
T.P.	WT-shScramble		WT-shZDHHC4		WT-shAPT1		WT-shScramble		WT-shZDHHC4		WT-shAPT1
con	ave	std.err	ave	std.err	ave	std.err	ave	std.err	ave	std.err	ave	std.err
0 hr	9.15333	0.421266	8.52333	0.427682	10.0167	0.40446	9.17333	0.547133	8.32	0.513617	9.77333	0.580466
12hr	3.47667	0.340847	2.63333	0.310666	4.32667	0.387801	8.74	0.609515	7.92667	0.487969	8.65333	0.528362
24hr	9.66333	0.539508	8.24333	0.448437	10.6433	0.351734	9.94	0.497918	9.56	0.477941	8.65333	0.57826
48hr	8.85	0.406972	8.93333	0.427108	9.26667	0.5001	8.72	0.539016	9.74333	0.407168	10.6333	0.554238
4d	9.39667	0.390681	8.21333	0.540131	10.62	0.55064	10.0533	0.420283	9.09333	0.439747	10.2767	0.581826
1w	8.87333	0.587082	8.90667	0.685296	9.81	0.539377	9.39	0.467504	8.46	0.536348	10.9433	0.484986
2w	8.95667	0.476618	8.42333	0.50295	10.3033	0.440936	9.66667	0.403842	8.37	0.64071	10.5333	0.701301
T.P.	number	V1KO-shScramble					V1KO-shZDHHC4					V1KO-shAPT1					V1KO-shScramble					V1KO-shZDHHC4					V1KO-shAPT1
0 hr	1	7.9	11.8	10.6			11.8	7.6	16.5			11.7	16.2	14.1			11.6	11.3	8.9			14.4	10.8	9.7			12.7	16.2	9
	2	14.1	13.7	11.1			15.8	14.9	12.9			9.6	12.8	7.1			14.4	16.1	13.6			17.1	10.4	15.8			13.5	13.8	12
	3	13	9.2	15.2			9.3	8.3	9			12.7	9.6	9.2			11.2	16.5	13.1			11.8	13.1	8.9			18.1	13.9	12.1
	4	11.7	8.2	12.6			11.3	10.3	12.4			8.2	12.5	7.2			15.4	9.2	9.6			10.7	13.9	14.8			9.2	11.1	9.4
	5	12.8	14.7	7.5	11.1233	0.423822	13.4	11.2	9.2	11.26	0.510253	15.8	6.6	14	10.91	0.497011	9.5	14.8	4.9	11.9967	0.598436	14.2	12.4	7.4	12.51	0.463256	8.2	7.2	12.8	12.0904	0.609835
	6	6	13.2	10.1			8.7	7.6	11.3			6.1	14.4	8.4			10.3	10.3	13.5			14.3	14.7	11.8			13.7739	20.1382	16.4
	7	10.6	9.8	9.4			7.9	12.6	12			10.7	7.8	10.7			11.2	14.4	4.9			11.5	12.8	10.6			11.3	11.4	13.8
	8	9.4	7.4	10.2			13.5	9.7	12.7			9	10.8	9.6			15.3	15.1	13.5			13.7	10.5	10.6			15.8	7.6	13.8
	9	11.5	13.7	12.5			7.1	16.7	14.4			12.1	10.9	13.7			14.9	13	9.2			10.9	15.7	10.4			14.9	8.2	7.4
	10	12.2	12.5	11.1			12.7	7.3	9.7			10.4	13	12.4			15.9	12.9	5.4			9.3	16.3	16.8			9.1	11.7	8.2
12hr	1	15.3	18.7	9.6			14.7	6.8	17.5			10.5	13.9	12.5			11	8.3	8.6			10.4	11.4	5.9			5.9	12.8	13.6
	2	12.2	14.7	8.9			12.2	10.5	9.2			7.3	9.4	13.4			13.4	12.6	12.3			13.5	7.6	1			7.1	15.7	11.9
	3	8.4	7.6	9.1			13.7	11	11.7			16.5	10.7	6.6			12.3	11.8	16.4			14	9	9.9			13.8	6.2	12
	4	14.6	10.4	9.3			9.3	10.9	9.2			7.2	7.9	12.2			17.9	9.2	10.8			7.9	16.7	13.1			16.2	12.1	11
	5	2.4	7.1	13.7	10.3233	0.690488	12.6	6.2	11.7	10.4767	0.537826	8.6	8.7	10.5	10.49	0.568571	9.7	15	11.8	11.4333	0.537199	17.5	16.1	14.4	12.12	0.747431	11.9	10.8	12	11.4367	0.540593
	6	12.2	11	5.6			4.8	10.7	8.8			12.3	7.6	11			8.5	8.5	14.3			17.7	13.9	8.8			16	7.1	15.7
	7	6.4	10.4	5.7			3.5	11.6	11.6			6.2	7.7	14.6			14.9	12.4	14.4			10.7	9.7	14			9.8	12.7	13.8
	8	14	14	15.8			10.4	8.9	7.9			11.3	9.7	15.4			12.2	9.2	13.9			13.2	13.5	12.5			8	9.1	12.2
	9	7.7	9.4	3.3			7.6	10	12.9			7.5	5.3	7.9			11.9	5.7	10.1			13.6	15.2	19.1			7	12.1	14.1
	10	10.9	11.1	10.2			12.1	13.1	13.2			14.6	12.3	15.4			8.4	12	5.5			16.3	12.1	4.9			9.5	9.8	13.2
	1	8.7	14.3	7.9			12.7	10.8	15.1			8.6	11.2	14			8.5	15.4	14.5			12.6	18.9	11			10.4	8.1	14.1
24hr	2	12.9	13.2	13.3			11.6	9.7	3.6			11	14.5	12.1			5.8	16.3	9.5			9.4	13.5	12.1			11.5	13	15.4
	3	10.8	11.5	11.7			10.9	14.9	13.2			15.8	12.2	7.5			12.7	12.4	9			19.9	15.6	15.5			12.2	13.6	9.3
	4	10.7	11	13.4			11.1	13.5	17.6			7.8	8.5	11.2			14.9	6.7	10.7			10.5	8.1	14.2			16.5	14.1	12.6
	5	8.7	12.9	13.7	11.6733	0.405449	6.4	9.9	9.2	11.8167	0.580647	9	14.8	12.2	11.3067	0.553026	10.3	17.1	8.6	11.4333	0.530871	11.7	9.5	11.7	12.6433	0.611136	11.1	8.8	10.9	12.63	0.647775
	6	7.8	14.1	11.1			13.2	13.6	11.4			12.3	10.1	8.3			12.3	11.2	11.6			16.4	10	10.7			4	8.3	16
	7	9.9	8.4	14.4			15.4	12.3	14.3			18.4	12.3	6.8			9.6	14.4	10.2			14.4	12.6	12.2			12	11.5	12.4
	8	12.7	15.3	9.9			19.9	9.8	11.4			6.1	10.5	16.3			12.9	14.6	11.7			6.9	13.8	13.2			14.4	7.9	16.9
	9	9.6	12.6	9.6			11.9	10.6	7.6			12.5	12.2	9.5			13.3	10.8	6.1			9.8	11.4	15.5			14	12.1	16.3
	10	15.8	12.4	11.9			12.6	9.8	10.5			14.8	7.7	11			12.7	9.7	9.5			19.7	11.4	7.1			18.7	11.5	21.3
	1	9.5	11.4	12.2			15.6	9.5	13.5			6.8	15.5	10.1			9.2	12.2	11.4			7.9	13.7	12.7			8.4	14.4	8
2d	2	14.3	11.7	17.8			11.8	7.5	9.8			14.2	7.8	10.3			8.6	17.5	9.3			16.9	13	13.8			12.5	12.5	9.1
	3	12.6	8.5	11.2			12.9	7.6	7.3			9.7	8.2	8.8			7	13.8	12.7			10.3	15.6	11.9			14.6	16.1	8.4
	4	12.1	16.7	14.4			9.6	8.7	10.7			10.6	14.1	12			17.1	13.4	14.8			11.3	7.3	9.4			12.1	10.3	9.8
	5	7	13.6	13.2	11.9933	0.481662	9.4	8.3	8	10.7167	0.487902	14.2	10.8	2.2	10.6367	0.707391	15.7	13.6	12.3	12.34	0.559651	14.5	13.3	14.6	12.7133	0.562767	11.7	9.2	15.5	12.0167	0.515731
	6	14.8	8.9	9.1			14.5	9.9	10.9			10.3	14.4	11.6			9.3	9.2	12.6			15	12.1	11.3			11.5	13.4	15.7
	7	10.9	12.1	13.2			12.1	8.3	10.8			5.5	9.4	18.4			9.2	17.9	13.8			8.1	10.8	13.4			15.9	10	16
	8	14.5	9.1	12.1			14.7	11.5	10.9			15.5	13.9	9.6			15.1	14.3	9.5			10.2	14.6	18.2			6.9	13	12.2
	9	10.1	13.9	13.5			12.1	13.2	11.2			14.2	13.4	5.8			10.9	13.7	13.5			17.3	8.5	10.2			13.9	11.6	14.5
	10	7.8	14.6	9			17	8.1	6.1			11	9.3	1.5			13.3	5.4	13.9			19.8	13	12.7			12.7	6.5	14.1
	1	11.1	7.2	8.5			9.9	16.8	7.9			15.1	7	12.8			18.3	11.7	14.8			14.3	7	14.7			7.5	8.7	12.1
4d	2	5.9	12.3	7.6			15.1	13.7	13.1			9.3	10.7	14.4			7.8	12.7	13.7			11.9	10.8	10.3			12.2	14.7	13.7
	3	9.1	14	18.7			7.3	13.1	16.2			11.9	9.9	8.1			14.7	14.3	12.5			13	12.8	13.2			10.9	9.3	11.5
	4	13.7	12.4	9.8			13.9	17.6	9.6			13.9	16.9	10.8			16.3	14	11			13.2	12.9	14.1			11.4	16	14.9
	5	6	17	12.4	10.9567	0.577364	11.2	8.8	15.9	12.34	0.564905	5.2	17.4	18.2	11.4033	0.669199	18.4	8.1	14.8	12.8033	0.564169	10.2	14.1	13.7	12.2067	0.424154	10.4	12.9	10.9	12.7367	0.512857
	6	12.8	11.5	13			15.2	11	15.4			7.3	9.5	8.7			15	16.5	12.3			11.3	15.3	11.1			20.1	15.2	12.2
	7	10.8	15.5	7.2			9.5	7.6	8			5.6	10.9	5.5			13.8	14	12.6			9.7	10.6	14.1			9.9	15.8	9.1
	8	7.6	10.4	11.8			16.3	14	14.2			13.1	12.3	9.9			9.5	14.8	14.5			8.2	16.4	16			13.1	12.1	13.4
	9	8.6	10.5	8.2			12.2	11.7	12.7			8	10.6	14.9			9	6.6	13.1			9.8	14.5	11			9.1	13.9	14.7
	10	13.1	8.6	13.4			13.3	11.6	7.4			13	14	17.2			12.6	9.7	7			9.9	12.4	9.7			16.8	14	15.6
	1	13.9	16.2	15.3			12.7	17.6	7.3			11.7	6	8.4			16.3	12.2	11.7			10.5	8.6	13.4			16.7	11.2	10.1
1w	2	11.4	10.6	11.2			12.7	4.7	9.4			10.9	9.1	7.6			12.8	14.2	12			11.1	15.4	7.2			11.9	14.1	13.5
	3	14.3	7.1	11.3			9.9	12.1	11.4			9.8	9	14.1			7.1	15.8	11.4			11.6	12.5	10.1			16.9	7.6	10.7
	4	12.7	11.3	13.9			11.2	5.5	9.4			10.3	11.7	13.8			12.4	16.6	13.9			14	17.9	9.7			13.8	10.6	10.1
	5	9.4	9.4	12.1	11.4067	0.538515	12.4	14	11.8	11.5567	0.596863	10.8	13	6.9	11.0567	0.594644	15.5	13.6	15.1	12.9167	0.422529	16.4	13.3	12.7	11.9867	0.507795	12.9	8.3	8.7	12.3767	0.615988
	6	9	11.9	8.6			17.6	8.1	12			8.4	8.8	13.9			10.5	11.4	11.4			11.5	12.6	10.9			15.7	10.3	7.2
	7	11.4	15.1	11			15.1	13.1	9.9			15.9	10.9	16.1			9.8	9.8	13.9			8.1	13.8	16.1			10.6	11.7	11.5
	8	12.1	13.6	11.2			9.7	5.6	14.2			6.6	19.4	14			18.3	13.1	13.4			9	14	10			11.6	7.4	13.4
	9	8.1	5.7	5.5			15.9	14	14.9			10.5	7.6	10			11	14.1	12.3			13.3	7.5	8.1			20.7	11.8	19.3
	10	7.5	15.3	16.1			12.4	11.4	10.7			12.4	8.2	15.9			11.6	13.8	12.5			13.9	14.9	11.5			12	14.2	16.8
	1	4.4	8.7	7			6.4	9.7	10.2			9.7	5.6	15.4			11	13.4	10			9.6	10.9	8.2			14.6	5.7	9.3
2w	2	17	6.8	9			13.1	13.1	11.2			10.2	11.7	12.7			11	6.1	12.9			9.9	7.9	12.2			13.5	11.5	11.3
	3	14.1	15.6	13.2			11.5	13.2	11.7			11	13.9	12.2			8.7	6.8	13.7			19.6	9.2	12.4			9.6	11.5	7
	4	14	15.5	12			16.5	10.8	10.6			8	11.6	6.3			8.3	14	10.8			3.6	12.3	9.3			12.8	12	12
	5	6.5	11.4	10.2	11.5067	0.658471	14.3	12.7	6.6	11.2467	0.463414	8.9	11.2	11.6	10.4833	0.489642	10.6	15.4	10.2	11.4767	0.535578	10.3	11.1	8.4	11.67	0.601916	10.9	9.9	12.6	11.0567	0.493747
	6	12.3	12.5	11.6			6.6	9	12			8.5	11	7.1			15.7	10.2	6.8			10.7	18	14			14.4	14.2	6.6
	7	16.2	9.8	10.8			15.1	12.1	10.7			9.1	7.4	4.5			12.5	12.5	7.1			10.1	15.9	8.1			9.2	15.2	7.4
	8	15.7	9.3	15.6			12.7	10	9.8			10.9	9.8	9.2			17.6	13.2	9.9			11.4	12.5	11.1			9.4	14.5	12.9
	9	6.5	8.8	10.2			11.8	10.9	8			11.9	11.7	14.9			9.3	11.3	12			16.4	12.5	13.4			6.2	13.8	9.7
	10	15.5	17.3	7.7			15.6	12.8	8.7			12	11.9	14.6			12.4	15.6	15.3			12.8	12.3	16			9.2	11.6	13.2
	Carrageenan						Saline
T.P.	V1KO-shScramble		V1KO-shZDHHC4		V1KO-shAPT1		V1KO-shScramble		V1KO-shZDHHC4		V1KO-shAPT1
con	ave	std.err	ave	std.err	ave	std.err	ave	std.err	ave	std.err	ave	std.err
0 hr	11.1233	0.423822	11.26	0.510253	10.91	0.497011	11.9967	0.598436	12.51	0.463256	12.0904	0.609835
12hr	10.3233	0.690488	10.4767	0.537826	10.49	0.568571	11.4333	0.537199	12.12	0.747431	11.4367	0.540593
24hr	11.6733	0.405449	11.8167	0.580647	11.3067	0.553026	11.4333	0.530871	12.6433	0.611136	12.63	0.647775
48hr	11.9933	0.481662	10.7167	0.487902	10.6367	0.707391	12.34	0.559651	12.7133	0.562767	12.0167	0.515731
4d	10.9567	0.577364	12.34	0.564905	11.4033	0.669199	12.8033	0.564169	12.2067	0.424154	12.7367	0.512857
1w	11.4067	0.538515	11.5567	0.596863	11.0567	0.594644	12.9167	0.422529	11.9867	0.507795	12.3767	0.615988
2w	11.5067	0.658471	11.2467	0.463414	10.4833	0.489642	11.4767	0.535578	11.67	0.601916	11.0567	0.493747

## Sheet: Sheet2
							WT-shScramble
					0 hr	0	10.5	10.2	8.1	6.9	9.7	11	7.1	9	10.9	4.3	12.5	6.8	11.4	5.9	12	7.9	5.3	11.1	8.8	13.2	12.7	8.7	8.9	7.3	10	10.2	5.4	9.1	10.3	9.4
					12hr	12	2	5.1	4.6	0.8	1.5	0.6	1.8	2.6	4.3	4.8	4.5	5.5	2.4	2.6	5.1	3.2	3	4.8	4.9	1.3	2.5	3.7	3	4.7	0.4	6.8	4	4.5	1.2	8.1
					24hr	24	12.9	8.2	9	10.3	8.5	11.9	8.6	13.8	14	6	9.8	10.2	8.1	6.1	2.8	9	11.9	7.4	10.9	12.8	13.4	11	12.6	11.4	6.5	13.8	10.8	7.6	4.9	5.7
					48hr	48	12.1	9.4	6.1	9.7	10.2	7.6	8.3	7.8	11	6.5	13.5	13.9	8.7	7.9	9.5	8.5	5.3	6.7	9.2	8.6	8.1	9.1	11.5	5.5	6.5	7.9	10.2	11.9	8.1	6.2
					4d	96	7.3	10.2	7.5	11	9	8.2	11.2	10.2	12.5	9.4	9.3	6.1	11.3	12.3	8.6	10.3	7.8	4	8	9.4	10.2	9.7	12.6	9.4	11.7	12.4	7.4	11.5	7	6.4
					1w	168	4.6	6.3	6.2	3.4	6.2	7.8	15.8	13.3	13.4	10.2	11	9	10.9	9	9	11.1	7.9	5.3	6.3	8.5	12.3	11	2.3	12.6	6.6	9.3	4.8	10.7	10.3	11.1
					2w	336	8.6	11.3	9.9	7.6	4.9	4	4.2	9.3	10.2	5.5	10.2	8.2	7.9	10.3	9.2	11.3	9.8	12.1	10.8	5	6	7.6	11.7	12	10.5	9.2	14	6.1	11.8	9.5
						0
						12	75	91.8	76.2	46.2	67.2	69.6	53.4	69.6	91.2	54.6	102	73.8	82.8	51	102.6	66.6	49.8	95.4	82.2	87	91.2	74.4	71.4	72	62.4	102	56.4	81.6	69	105
						24	89.4	79.8	81.6	66.6	60	75	62.4	98.4	109.8	64.8	85.8	94.2	63	52.2	47.4	73.2	89.4	73.2	94.8	84.6	95.4	88.2	93.6	96.6	41.4	123.6	88.8	72.6	36.6	82.8
						48	300	211.2	181.2	240	224.4	234	202.8	259.2	300	150	279.6	289.2	201.6	168	147.6	210	206.4	169.2	241.2	256.8	258	241.2	289.2	202.8	156	260.4	252	234	156	142.8
						96	465.6	470.4	326.4	496.8	460.8	379.2	468	432	564	381.6	547.2	480	480	484.8	434.4	451.2	314.4	256.8	412.8	432	439.2	451.2	578.4	357.6	436.8	487.2	422.4	561.6	362.4	302.4
						168	428.4	594	493.2	518.4	547.2	576	972	846	932.4	705.6	730.8	543.6	799.2	766.8	633.6	770.4	565.2	334.8	514.8	644.4	810	745.2	536.4	792	658.8	781.2	439.2	799.2	622.8	630
						336	1108.8	1478.4	1352.4	924	932.4	991.2	1680	1898.4	1982.4	1318.8	1780.8	1444.8	1579.2	1621.2	1528.8	1881.6	1486.8	1461.6	1436.4	1134	1537.2	1562.4	1176	2066.4	1436.4	1554	1579.2	1411.2	1856.4	1730.4
						total	2467.2	2925.6	2511	2292	2292	2325	3438.6	3603.6	3979.8	2675.4	3526.2	2925.6	3205.8	3144	2894.4	3453	2712	2391	2782.2	2638.8	3231	3162.6	2745	3587.4	2791.8	3308.4	2838	3160.2	3103.2	2993.4
							WT-shZDHHC4
					0 hr	0	5.3	11.4	7.9	6.3	12.8	10.6	6.6	10	9.3	13.1	4.6	9.2	7.8	4.5	10.9	9.4	7.9	9.9	4.9	9.7	6.8	9.8	8.6	5.7	8	8.3	5.9	9.3	10.2	11
					12hr	12	4.4	3.2	3.6	0.6	3.6	5.3	1.6	3.1	2.2	2.2	2	3	1.5	2.4	1	1.7	2.7	1.2	7.1	0.9	1.1	1.8	3.3	6.9	0.7	2.6	2.4	4.8	1.3	0.8
					24hr	24	5.9	6.5	11.2	9.6	10.1	7.3	8.2	10.4	9.6	10.9	4.4	10.7	9.6	8.5	9.4	5.5	2.1	6.8	12.5	8.4	7.5	9	12	6.4	10	6.6	3.7	9.6	7.1	7.8
					48hr	48	8.1	12	11.5	6.9	10	4.8	7.7	11.9	9	7	5.9	7.5	8.1	13.2	7.4	5.7	13.5	9.4	8	14.1	10.2	8.3	6.9	7.8	7.9	9.2	9.9	8.4	7.4	10.3
					4d	96	9.6	9.1	5.7	11.1	13.5	4.8	7.8	10.3	3.7	6.8	12.6	4	8.9	9.8	10.2	15.4	4.1	6.8	10.2	7.9	5.5	7.7	8.2	7.3	12	9.2	7	3.5	6.5	7.2
					1w	168	5.4	10.3	3	11.5	3.8	9	12.9	5.6	7.8	6.4	6.4	18.3	9.7	8.5	6.2	17.5	6.3	11.7	9.6	11	10.4	9.4	7.2	3.7	10.5	14.2	4.4	11.6	8.3	6.6
					2w	336	7.8	4	8.4	11.1	7.3	4.9	8.5	7	15.2	8	7.2	8.2	9.3	8.1	11.6	12.9	8	9.8	3.5	10.8	5.9	14	8.8	7.2	10.7	6.4	7.5	6.1	9.4	5.1
						0
						12	58.2	87.6	69	41.4	98.4	95.4	49.2	78.6	69	91.8	39.6	73.2	55.8	41.4	71.4	66.6	63.6	66.6	72	63.6	47.4	69.6	71.4	75.6	52.2	65.4	49.8	84.6	69	70.8
						24	61.8	58.2	88.8	61.2	82.2	75.6	58.8	81	70.8	78.6	38.4	82.2	66.6	65.4	62.4	43.2	28.8	48	117.6	55.8	51.6	64.8	91.8	79.8	64.2	55.2	36.6	86.4	50.4	51.6
						48	168	222	272.4	198	241.2	145.2	190.8	267.6	223.2	214.8	123.6	218.4	212.4	260.4	201.6	134.4	187.2	194.4	246	270	212.4	207.6	226.8	170.4	214.8	189.6	163.2	216	174	217.2
						96	424.8	506.4	412.8	432	564	230.4	372	532.8	304.8	331.2	444	276	408	552	422.4	506.4	422.4	388.8	436.8	528	376.8	384	362.4	362.4	477.6	441.6	405.6	285.6	333.6	420
						168	540	698.4	313.2	813.6	622.8	496.8	745.2	572.4	414	475.2	684	802.8	669.6	658.8	590.4	1184.4	374.4	666	712.8	680.4	572.4	615.6	554.4	396	810	842.4	410.4	543.6	532.8	496.8
						336	1108.8	1201.2	957.6	1898.4	932.4	1167.6	1797.6	1058.4	1932	1209.6	1142.4	2226	1596	1394.4	1495.2	2553.6	1201.2	1806	1100.4	1831.2	1369.2	1965.6	1344	915.6	1780.8	1730.4	999.6	1486.8	1486.8	982.8
						total	2361.6	2773.8	2113.8	3444.6	2541	2211	3213.6	2590.8	3013.8	2401.2	2472	3678.6	3008.4	2972.4	2843.4	4488.6	2277.6	3169.8	2685.6	3429	2629.8	3307.2	2650.8	1999.8	3399.6	3324.6	2065.2	2703	2646.6	2239.2
							WT-shAPT1
					0 hr	0	13.5	10.7	10	8	13.7	9.6	9.7	10	4.7	13.9	10.1	11.9	8.2	12.6	10.6	5.9	6.9	9	9.3	10	8.1	9.4	8.7	10.5	11.3	10.4	7.9	11.8	13.2	10.9
					12hr	12	5.2	3.2	4	6.5	2.4	4.9	7	5.4	7.2	3.3	1.5	2	2	3.1	6.2	2.9	1.2	3	6.2	4.1	2.6	6.4	6.5	5.3	2.7	2.8	3.2	8	9.1	1.9
					24hr	24	11.8	10.5	12.2	12.5	14.5	7.4	6.7	8.8	9.5	12.8	9.6	10.8	9.9	9.9	8.4	11.5	9	10.9	11.9	8.6	11.3	12.8	9.4	13.5	9.2	14	11.5	8.8	11.6	10
					48hr	48	9.9	9.8	10.8	8.1	8.3	13	13.5	10.8	13.6	8.6	12.6	5.3	9.6	6.5	10.4	6.1	7.7	9	8.8	3.1	7.8	6.9	7.3	11.5	4.6	12.7	10.7	9.6	13.5	7.9
					4d	96	9.5	10	8.7	6.3	5.8	9.1	10.6	6.6	9.8	6.2	15.8	11.4	13.5	13	11.2	8.5	9.5	7.6	15.6	9	11.6	15.1	12.3	5.5	14.8	11.4	14.1	13.4	12.9	9.8
					1w	168	9.7	7.2	11.8	6.2	9.8	12.6	7.8	14.1	12.5	8	11.1	6.9	6.1	4.6	14.2	11.3	9.4	7.8	9.4	9.8	13.2	8.7	11.4	6.7	17.7	6.2	12.8	8.3	9.4	9.6
					2w	336	10.9	9.6	12.4	10.7	11.8	7.1	13.1	4.5	15.3	8.7	11	9.5	13.7	6	9.9	11.6	12.8	9.2	12.9	8.3	8.1	11	8.1	8.9	11.3	9.7	9.4	9.1	14.2	10.3
						0
						12	112.2	83.4	84	87	96.6	87	100.2	92.4	71.4	103.2	69.6	83.4	61.2	94.2	100.8	52.8	48.6	72	93	84.6	64.2	94.8	91.2	94.8	84	79.2	66.6	118.8	133.8	76.8
						24	102	82.2	97.2	114	101.4	73.8	82.2	85.2	100.2	96.6	66.6	76.8	71.4	78	87.6	86.4	61.2	83.4	108.6	76.2	83.4	115.2	95.4	112.8	71.4	100.8	88.2	100.8	124.2	71.4
						48	260.4	243.6	276	247.2	273.6	244.8	242.4	235.2	277.2	256.8	266.4	193.2	234	196.8	225.6	211.2	200.4	238.8	248.4	140.4	229.2	236.4	200.4	300	165.6	320.4	266.4	220.8	301.2	214.8
						96	465.6	475.2	468	345.6	338.4	530.4	578.4	417.6	561.6	355.2	681.6	400.8	554.4	468	518.4	350.4	412.8	398.4	585.6	290.4	465.6	528	470.4	408	465.6	578.4	595.2	552	633.6	424.8
						168	691.2	619.2	738	450	561.6	781.2	662.4	745.2	802.8	511.2	968.4	658.8	705.6	633.6	914.4	712.8	680.4	554.4	900	676.8	892.8	856.8	853.2	439.2	1170	633.6	968.4	781.2	802.8	698.4
						336	1730.4	1411.2	2032.8	1419.6	1814.4	1654.8	1755.6	1562.4	2335.2	1402.8	1856.4	1377.6	1663.2	890.4	2024.4	1923.6	1864.8	1428	1873.2	1520.4	1789.2	1654.8	1638	1310.4	2436	1335.6	1864.8	1461.6	1982.4	1671.6
						total	3361.8	2914.8	3696	2663.4	3186	3372	3421.2	3138	4148.4	2725.8	3909	2790.6	3289.8	2361	3871.2	3337.2	3268.2	2775	3808.8	2788.8	3524.4	3486	3348.6	2665.2	4392.6	3048	3849.6	3235.2	3978	3157.8
							WT-shScramble
					0 hr	0	11.7	8.5	6.9	10.8	5.2	9.2	13.9	8	12.9	8.6	12.6	6.9	3	9.4	9	5.1	9.8	13.4	12	9.1	13.3	8.3	6.2	12.8	8.4	11	11	7.6	2.6	8
					12hr	12	14.4	11	4.2	11.3	10.2	5.4	6.6	5.5	6.7	8.6	5	15	5.8	10	10.8	4	6.7	15.1	6.6	3.3	10.3	9.8	11.1	14.6	9.4	9.1	5.7	9.5	7	9.5
					24hr	24	9.1	12.5	12.4	10.6	4	8.5	14.4	9.8	12.1	6.9	9.5	12.9	9.8	7.1	6.1	5.6	10.8	13.2	14.2	8.3	8.3	8.3	8.4	11.3	12.4	12	9.3	6.1	10.9	13.4
					48hr	48	5.4	7.9	9.3	6.8	10	5.2	8.4	10.7	9.9	13.6	7	3.1	8.7	16.1	11.9	7.7	11.1	11.3	5.7	9.2	9.3	9.1	3.7	11.7	8.9	6.4	8.1	12.6	8.1	4.7
					4d	96	11	10.5	7.3	11.5	11	11	9.1	6.8	7.8	12.6	10.6	8.7	7.3	12.5	7.7	10.1	8.6	14.7	11.2	9.7	16.3	8.1	11.2	9.4	7.3	10.2	8.6	10.8	7.1	12.9
					1w	168	9.3	9.9	9	10.2	8.2	4.7	7	11.8	7.6	7.6	11.3	13.5	10.3	4.9	15.6	7.2	7.1	14.7	9.6	9.3	9.7	8.1	6.8	12.8	10.2	7.3	8.8	8.2	10.5	10.5
					2w	336	8.1	14.6	8.2	8	9.1	10.5	8.2	6.3	11.1	9.1	9.1	7.2	7	8.4	8.9	11.6	8.7	7	8.7	11.7	8.2	9.6	8	12	10.9	9.3	11.1	15.4	10.8	13.2
						0
						12	156.6	117	66.6	132.6	92.4	87.6	123	81	117.6	103.2	105.6	131.4	52.8	116.4	118.8	54.6	99	171	111.6	74.4	141.6	108.6	103.8	164.4	106.8	120.6	100.2	102.6	57.6	105
						24	141	141	99.6	131.4	85.2	83.4	126	91.8	112.8	93	87	167.4	93.6	102.6	101.4	57.6	105	169.8	124.8	69.6	111.6	108.6	117	155.4	130.8	126.6	90	93.6	107.4	137.4
						48	174	244.8	260.4	208.8	168	164.4	273.6	246	264	246	198	192	222	278.4	216	159.6	262.8	294	238.8	210	211.2	208.8	145.2	276	255.6	220.8	208.8	224.4	228	217.2
						96	393.6	441.6	398.4	439.2	504	388.8	420	420	424.8	628.8	422.4	283.2	384	686.4	470.4	427.2	472.8	624	405.6	453.6	614.4	412.8	357.6	506.4	388.8	398.4	400.8	561.6	364.8	422.4
						168	730.8	734.4	586.8	781.2	691.2	565.2	579.6	669.6	554.4	727.2	788.4	799.2	633.6	626.4	838.8	622.8	565.2	1058.4	748.8	684	936	583.2	648	799.2	630	630	626.4	684	633.6	842.4
						336	1461.6	2058	1444.8	1528.8	1453.2	1276.8	1276.8	1520.4	1570.8	1402.8	1713.6	1738.8	1453.2	1117.2	2058	1579.2	1327.2	1822.8	1537.2	1764	1503.6	1486.8	1243.2	2083.2	1772.4	1394.4	1671.6	1982.4	1789.2	1990.8
						total	3057.6	3736.8	2856.6	3222	2994	2566.2	2799	3028.8	3044.4	3201	3315	3312	2839.2	2927.4	3803.4	2901	2832	4140	3166.8	3255.6	3518.4	2908.8	2614.8	3984.6	3284.4	2890.8	3097.8	3648.6	3180.6	3715.2
							WT-shZDHHC4
					0 hr	0	8.5	3.5	5.3	6.5	8.9	11.6	9.6	5.6	5.8	10.3	11	9.4	10.6	9.1	8	9.2	7.8	7.4	15.2	5.3	8.1	4.2	3.8	6.7	5.3	11.7	9.3	11.3	12.8	7.8
					12hr	12	6.3	7.5	7.7	5.3	6.1	10.3	4.6	9.9	9.1	5.4	11.8	13.8	4.7	5.5	11.4	11.7	8.1	7.1	7.8	5.4	8	10.9	5.4	7	13.7	5.4	8.4	6.8	4.9	7.8
					24hr	24	6	11.9	10.4	10	8.6	8.3	11.4	9.6	12.2	8.7	9.1	7.8	14.4	11.1	8.3	8.1	6.7	9.7	4.6	6.5	6.5	10.3	4	13.2	10.4	12.8	14.2	11.3	10.4	10.3
					48hr	48	9.6	6	6.9	10.1	9.6	6.8	11.5	8.1	9.8	9	5.6	12.4	11.6	8.7	8	10.6	14.7	9.2	11.2	9.8	9.9	7.9	11.2	8.2	9.9	8.2	13.6	10.4	9.4	14.4
					4d	96	6.5	11.5	8	9.3	7	7.6	8.7	9.3	12.7	9	5.3	12.2	10.5	10.1	8	8	8.2	13.5	9.4	6.8	7.3	5.4	7.7	6.7	8.1	13.5	9.5	9.7	8.4	14.9
					1w	168	8.2	8.3	8.8	11.2	9.5	10.4	10.6	10	5.4	6.6	9.3	12.2	4.6	7.2	4.5	10.1	10.6	8.6	14.7	2.6	4.4	6.1	4.8	14.6	8.1	8.2	12	6.8	7.1	8.3
					2w	336	4.6	3.7	8.1	9.2	4.9	12.9	8.4	10.3	8.1	14.4	2.9	0.8	12.9	7.4	10.2	5	5.9	8.7	8.8	8.8	10.3	10.5	10.9	13.8	9.9	5.1	8.5	9.4	13.8	2.9
						0
						12	88.8	66	78	70.8	90	131.4	85.2	93	89.4	94.2	136.8	139.2	91.8	87.6	116.4	125.4	95.4	87	138	64.2	96.6	90.6	55.2	82.2	114	102.6	106.2	108.6	106.2	93.6
						24	73.8	116.4	108.6	91.8	88.2	111.6	96	117	127.8	84.6	125.4	129.6	114.6	99.6	118.2	118.8	88.8	100.8	74.4	71.4	87	127.2	56.4	121.2	144.6	109.2	135.6	108.6	91.8	108.6
						48	187.2	214.8	207.6	241.2	218.4	181.2	274.8	212.4	264	212.4	176.4	242.4	312	237.6	195.6	224.4	256.8	226.8	189.6	195.6	196.8	218.4	182.4	256.8	243.6	252	333.6	260.4	237.6	296.4
						96	386.4	420	357.6	465.6	398.4	345.6	484.8	417.6	540	432	261.6	590.4	530.4	451.2	384	446.4	549.6	544.8	494.4	398.4	412.8	319.2	453.6	357.6	432	520.8	554.4	482.4	427.2	703.2
						168	529.2	712.8	604.8	738	594	648	694.8	694.8	651.6	561.6	525.6	878.4	543.6	622.8	450	651.6	676.8	795.6	867.6	338.4	421.2	414	450	766.8	583.2	781.2	774	594	558	835.2
						336	1075.2	1008	1419.6	1713.6	1209.6	1957.2	1596	1705.2	1134	1764	1024.8	1092	1470	1226.4	1234.8	1268.4	1386	1453.2	1974	957.6	1234.8	1394.4	1318.8	2385.6	1512	1117.2	1722	1360.8	1755.6	940.8
						total	2340.6	2538	2776.2	3321	2598.6	3375	3231.6	3240	2806.8	3148.8	2250.6	3072	3062.4	2725.2	2499	2835	3053.4	3208.2	3738	2025.6	2449.2	2563.8	2516.4	3970.2	3029.4	2883	3625.8	2914.8	3176.4	2977.8
							WT-shAPT1
					0 hr	0	11	8.1	6.6	10.3	11.2	4.6	8.1	11.8	9.3	11.5	6.2	13.6	5.6	12.7	18.4	10.3	9.7	12	11.4	11.5	8.7	8.4	4.7	15.6	11.8	8.2	5	7.8	11.1	8
					12hr	12	9.1	6.5	13.4	6.8	11.1	4.3	7.2	10.8	10.8	10	8.8	7.9	4.2	7.3	6.6	7.4	8.3	10	8.2	6.1	9.8	12	8.9	6.3	1.3	8	15.4	10.7	10.2	12.2
					24hr	24	8.1	14.1	8.3	7.5	8.4	9.2	9.8	4.1	14.4	2	13.3	10.3	9.3	7.1	9.7	10.7	4.4	8.6	7.9	9.8	12.5	7.9	10.3	13.5	4	6.5	7.9	6.1	3.3	10.6
					48hr	48	10.3	11.6	8.8	13.8	10.6	10.8	7.2	13.5	10.2	8	5	10.6	13.2	13.9	12.2	6.8	9.4	12.4	14.7	9.6	4.7	8.8	10.4	11.1	16.5	8.2	12.4	6.3	11.4	16.6
					4d	96	12.5	10.8	10	10.1	13.5	1.7	8	12.2	15.2	7.1	12.6	10	14.5	11.3	10	6.1	7	10	14.5	15.7	8.5	6.4	13.1	10.2	6.9	10.1	7.3	13.9	8.7	10.4
					1w	168	9.5	10.1	9.9	9.1	11.8	8.6	12.5	5.4	11.4	12.5	13.9	12.8	12	11.2	11.6	14.2	9.8	16.6	10.9	4.3	6.3	11.8	13.7	10.2	9.1	13.7	13.3	8.7	11.3	12.1
					2w	336	5.5	9.9	7.3	11.6	11.3	12.2	5.6	12.4	13.7	8.3	11.5	5.4	12.9	3.1	11.6	11.4	8.7	18.9	11	6.5	14.2	8.6	19.7	10.1	10	14.7	6	14.7	7.9	11.3
						0
						12	120.6	87.6	120	102.6	133.8	53.4	91.8	135.6	120.6	129	90	129	58.8	120	150	106.2	108	132	117.6	105.6	111	122.4	81.6	131.4	78.6	97.2	122.4	111	127.8	121.2
						24	103.2	123.6	130.2	85.8	117	81	102	89.4	151.2	72	132.6	109.2	81	86.4	97.8	108.6	76.2	111.6	96.6	95.4	133.8	119.4	115.2	118.8	31.8	87	139.8	100.8	81	136.8
						48	220.8	308.4	205.2	255.6	228	240	204	211.2	295.2	120	219.6	250.8	270	252	262.8	210	165.6	252	271.2	232.8	206.4	200.4	248.4	295.2	246	176.4	243.6	148.8	176.4	326.4
						96	547.2	537.6	451.2	573.6	578.4	300	364.8	616.8	609.6	362.4	422.4	494.4	664.8	604.8	532.8	309.6	393.6	537.6	700.8	607.2	316.8	364.8	564	511.2	561.6	439.2	472.8	484.8	482.4	648
						168	792	752.4	716.4	691.2	910.8	370.8	738	633.6	957.6	705.6	954	820.8	954	810	777.6	730.8	604.8	957.6	914.4	720	532.8	655.2	964.8	734.4	576	856.8	741.6	813.6	720	810
						336	1260	1680	1444.8	1738.8	1940.4	1747.2	1520.4	1495.2	2108.4	1747.2	2133.6	1528.8	2091.6	1201.2	1948.8	2150.4	1554	2982	1839.6	907.2	1722	1713.6	2805.6	1705.2	1604.4	2385.6	1621.2	1965.6	1612.8	1965.6
						total	3043.8	3489.6	3067.8	3447.6	3908.4	2792.4	3021	3181.8	4242.6	3136.2	3952.2	3333	4120.2	3074.4	3769.8	3615.6	2902.2	4972.8	3940.2	2668.2	3022.8	3175.8	4779.6	3496.2	3098.4	4042.2	3341.4	3624.6	3200.4	4008
							V1KO-shScramble
					0 hr	0	7.9	14.1	13	11.7	12.8	6	10.6	9.4	11.5	12.2	11.8	13.7	9.2	8.2	14.7	13.2	9.8	7.4	13.7	12.5	10.6	11.1	15.2	12.6	7.5	10.1	9.4	10.2	12.5	11.1
					12hr	12	15.3	12.2	8.4	14.6	2.4	12.2	6.4	14	7.7	10.9	18.7	14.7	7.6	10.4	7.1	11	10.4	14	9.4	11.1	9.6	8.9	9.1	9.3	13.7	5.6	5.7	15.8	3.3	10.2
					24hr	24	8.7	12.9	10.8	10.7	8.7	7.8	9.9	12.7	9.6	15.8	14.3	13.2	11.5	11	12.9	14.1	8.4	15.3	12.6	12.4	7.9	13.3	11.7	13.4	13.7	11.1	14.4	9.9	9.6	11.9
					48hr	48	9.5	14.3	12.6	12.1	7	14.8	10.9	14.5	10.1	7.8	11.4	11.7	8.5	16.7	13.6	8.9	12.1	9.1	13.9	14.6	12.2	17.8	11.2	14.4	13.2	9.1	13.2	12.1	13.5	9
					4d	96	11.1	5.9	9.1	13.7	6	12.8	10.8	7.6	8.6	13.1	7.2	12.3	14	12.4	17	11.5	15.5	10.4	10.5	8.6	8.5	7.6	18.7	9.8	12.4	13	7.2	11.8	8.2	13.4
					1w	168	13.9	11.4	14.3	12.7	9.4	9	11.4	12.1	8.1	7.5	16.2	10.6	7.1	11.3	9.4	11.9	15.1	13.6	5.7	15.3	15.3	11.2	11.3	13.9	12.1	8.6	11	11.2	5.5	16.1
					2w	336	4.4	17	14.1	14	6.5	12.3	16.2	15.7	6.5	15.5	8.7	6.8	15.6	15.5	11.4	12.5	9.8	9.3	8.8	17.3	7	9	13.2	12	10.2	11.6	10.8	15.6	10.2	7.7
						0
						12	139.2	157.8	128.4	157.8	91.2	109.2	102	140.4	115.2	138.6	183	170.4	100.8	111.6	130.8	145.2	121.2	128.4	138.6	141.6	121.2	120	145.8	131.4	127.2	94.2	90.6	156	94.8	127.8
						24	144	150.6	115.2	151.8	66.6	120	97.8	160.2	103.8	160.2	198	167.4	114.6	128.4	120	150.6	112.8	175.8	132	141	105	133.2	124.8	136.2	164.4	100.2	120.6	154.2	77.4	132.6
						48	218.4	326.4	280.8	273.6	188.4	271.2	249.6	326.4	236.4	283.2	308.4	298.8	240	332.4	318	276	246	292.8	318	324	241.2	373.2	274.8	333.6	322.8	242.4	331.2	264	277.2	250.8
						96	494.4	484.8	520.8	619.2	312	662.4	520.8	530.4	448.8	501.6	446.4	576	540	698.4	734.4	489.6	662.4	468	585.6	556.8	496.8	609.6	717.6	580.8	614.4	530.4	489.6	573.6	520.8	537.6
						168	900	622.8	842.4	950.4	554.4	784.8	799.2	709.2	601.2	741.6	842.4	824.4	759.6	853.2	950.4	842.4	1101.6	864	583.2	860.4	856.8	676.8	1080	853.2	882	777.6	655.2	828	493.2	1062
						336	1537.2	2385.6	2385.6	2242.8	1335.6	1789.2	2318.4	2335.2	1226.4	1932	2091.6	1461.6	1906.8	2251.2	1747.2	2049.6	2091.6	1923.6	1218	2738.4	1873.2	1696.8	2058	2175.6	1873.2	1696.8	1831.2	2251.2	1318.8	1999.2
						total	3433.2	4128	4273.2	4395.6	2548.2	3736.8	4087.8	4201.8	2731.8	3757.2	4069.8	3498.6	3661.8	4375.2	4000.8	3953.4	4335.6	3852.6	2975.4	4762.2	3694.2	3609.6	4401	4210.8	3984	3441.6	3518.4	4227	2782.2	4110
							V1KO-shZDHHC4
					0 hr	0	11.8	15.8	9.3	11.3	13.4	8.7	7.9	13.5	7.1	12.7	7.6	14.9	8.3	10.3	11.2	7.6	12.6	9.7	16.7	7.3	16.5	12.9	9	12.4	9.2	11.3	12	12.7	14.4	9.7
					12hr	12	14.7	12.2	13.7	9.3	12.6	4.8	3.5	10.4	7.6	12.1	6.8	10.5	11	10.9	6.2	10.7	11.6	8.9	10	13.1	17.5	9.2	11.7	9.2	11.7	8.8	11.6	7.9	12.9	13.2
					24hr	24	12.7	11.6	10.9	11.1	6.4	13.2	15.4	19.9	11.9	12.6	10.8	9.7	14.9	13.5	9.9	13.6	12.3	9.8	10.6	9.8	15.1	3.6	13.2	17.6	9.2	11.4	14.3	11.4	7.6	10.5
					48hr	48	15.6	11.8	12.9	9.6	9.4	14.5	12.1	14.7	12.1	17	9.5	7.5	7.6	8.7	8.3	9.9	8.3	11.5	13.2	8.1	13.5	9.8	7.3	10.7	8	10.9	10.8	10.9	11.2	6.1
					4d	96	9.9	15.1	7.3	13.9	11.2	15.2	9.5	16.3	12.2	13.3	16.8	13.7	13.1	17.6	8.8	11	7.6	14	11.7	11.6	7.9	13.1	16.2	9.6	15.9	15.4	8	14.2	12.7	7.4
					1w	168	12.7	12.7	9.9	11.2	12.4	17.6	15.1	9.7	15.9	12.4	17.6	4.7	12.1	5.5	14	8.1	13.1	5.6	14	11.4	7.3	9.4	11.4	9.4	11.8	12	9.9	14.2	14.9	10.7
					2w	336	6.4	13.1	11.5	16.5	14.3	6.6	15.1	12.7	11.8	15.6	9.7	13.1	13.2	10.8	12.7	9	12.1	10	10.9	12.8	10.2	11.2	11.7	10.6	6.6	12	10.7	9.8	8	8.7
						0
						12	159	168	138	123.6	156	81	68.4	143.4	88.2	148.8	86.4	152.4	115.8	127.2	104.4	109.8	145.2	111.6	160.2	122.4	204	132.6	124.2	129.6	125.4	120.6	141.6	123.6	163.8	137.4
						24	164.4	142.8	147.6	122.4	114	108	113.4	181.8	117	148.2	105.6	121.2	155.4	146.4	96.6	145.8	143.4	112.2	123.6	137.4	195.6	76.8	149.4	160.8	125.4	121.2	155.4	115.8	123	142.2
						48	339.6	280.8	285.6	248.4	189.6	332.4	330	415.2	288	355.2	243.6	206.4	270	266.4	218.4	282	247.2	255.6	285.6	214.8	343.2	160.8	246	339.6	206.4	267.6	301.2	267.6	225.6	199.2
						96	612	645.6	484.8	564	494.4	712.8	518.4	744	583.2	727.2	631.2	508.8	496.8	631.2	410.4	501.6	381.6	612	597.6	472.8	513.6	549.6	564	487.2	573.6	631.2	451.2	602.4	573.6	324
						168	813.6	1000.8	619.2	903.6	849.6	1180.8	885.6	936	1011.6	925.2	1238.4	662.4	907.2	831.6	820.8	687.6	745.2	705.6	925.2	828	547.2	810	993.6	684	997.2	986.4	644.4	1022.4	993.6	651.6
						336	1604.4	2167.2	1797.6	2326.8	2242.8	2032.8	2536.8	1881.6	2326.8	2352	2293.2	1495.2	2125.2	1369.2	2242.8	1436.4	2116.8	1310.4	2091.6	2032.8	1470	1730.4	1940.4	1680	1545.6	2016	1730.4	2016	1923.6	1629.6
						total	3693	4405.2	3472.8	4288.8	4046.4	4447.8	4452.6	4302	4414.8	4656.6	4598.4	3146.4	4070.4	3372	3893.4	3163.2	3779.4	3107.4	4183.8	3808.2	3273.6	3460.2	4017.6	3481.2	3573.6	4143	3424.2	4147.8	4003.2	3084
							V1KO-shAPT1
					0 hr	0	11.7	9.6	12.7	8.2	15.8	6.1	10.7	9	12.1	10.4	16.2	12.8	9.6	12.5	6.6	14.4	7.8	10.8	10.9	13	14.1	7.1	9.2	7.2	14	8.4	10.7	9.6	13.7	12.4
					12hr	12	10.5	7.3	16.5	7.2	8.6	12.3	6.2	11.3	7.5	14.6	13.9	9.4	10.7	7.9	8.7	7.6	7.7	9.7	5.3	12.3	12.5	13.4	6.6	12.2	10.5	11	14.6	15.4	7.9	15.4
					24hr	24	8.6	11	15.8	7.8	9	12.3	18.4	6.1	12.5	14.8	11.2	14.5	12.2	8.5	14.8	10.1	12.3	10.5	12.2	7.7	14	12.1	7.5	11.2	12.2	8.3	6.8	16.3	9.5	11
					48hr	48	6.8	14.2	9.7	10.6	14.2	10.3	5.5	15.5	14.2	11	15.5	7.8	8.2	14.1	10.8	14.4	9.4	13.9	13.4	9.3	10.1	10.3	8.8	12	2.2	11.6	18.4	9.6	5.8	1.5
					4d	96	15.1	9.3	11.9	13.9	5.2	7.3	5.6	13.1	8	13	7	10.7	9.9	16.9	17.4	9.5	10.9	12.3	10.6	14	12.8	14.4	8.1	10.8	18.2	8.7	5.5	9.9	14.9	17.2
					1w	168	11.7	10.9	9.8	10.3	10.8	8.4	15.9	6.6	10.5	12.4	6	9.1	9	11.7	13	8.8	10.9	19.4	7.6	8.2	8.4	7.6	14.1	13.8	6.9	13.9	16.1	14	10	15.9
					2w	336	9.7	10.2	11	8	8.9	8.5	9.1	10.9	11.9	12	5.6	11.7	13.9	11.6	11.2	11	7.4	9.8	11.7	11.9	15.4	12.7	12.2	6.3	11.6	7.1	4.5	9.2	14.9	14.6
						0
						12	133.2	101.4	175.2	92.4	146.4	110.4	101.4	121.8	117.6	150	180.6	133.2	121.8	122.4	91.8	132	93	123	97.2	151.8	159.6	123	94.8	116.4	147	116.4	151.8	150	129.6	166.8
						24	114.6	109.8	193.8	90	105.6	147.6	147.6	104.4	120	176.4	150.6	143.4	137.4	98.4	141	106.2	120	121.2	105	120	159	153	84.6	140.4	136.2	115.8	128.4	190.2	104.4	158.4
						48	184.8	302.4	306	220.8	278.4	271.2	286.8	259.2	320.4	309.6	320.4	267.6	244.8	271.2	307.2	294	260.4	292.8	307.2	204	289.2	268.8	195.6	278.4	172.8	238.8	302.4	310.8	183.6	150
						96	525.6	564	518.4	588	465.6	422.4	266.4	686.4	532.8	576	540	444	434.4	744	676.8	573.6	487.2	628.8	576	559.2	549.6	592.8	405.6	547.2	489.6	487.2	573.6	468	496.8	448.8
						168	964.8	727.2	781.2	871.2	576	565.2	774	709.2	666	914.4	468	712.8	680.4	1029.6	1094.4	658.8	784.8	1141.2	655.2	799.2	763.2	792	799.2	885.6	903.6	813.6	777.6	860.4	896.4	1191.6
						336	1797.6	1772.4	1747.2	1537.2	1654.8	1419.6	2100	1470	1881.6	2049.6	974.4	1747.2	1923.6	1957.2	2032.8	1663.2	1537.2	2452.8	1621.2	1688.4	1999.2	1705.2	2209.2	1688.4	1554	1764	1730.4	1948.8	2091.6	2562
						total	3720.6	3577.2	3721.8	3399.6	3226.8	2936.4	3676.2	3351	3638.4	4176	2634	3448.2	3542.4	4222.8	4344	3427.8	3282.6	4759.8	3361.8	3522.6	3919.8	3634.8	3789	3656.4	3403.2	3535.8	3664.2	3928.2	3902.4	4677.6
							V1KO-shScramble
					0 hr	0	11.6	14.4	11.2	15.4	9.5	10.3	11.2	15.3	14.9	15.9	11.3	16.1	16.5	9.2	14.8	10.3	14.4	15.1	13	12.9	8.9	13.6	13.1	9.6	4.9	13.5	4.9	13.5	9.2	5.4
					12hr	12	11	13.4	12.3	17.9	9.7	8.5	14.9	12.2	11.9	8.4	8.3	12.6	11.8	9.2	15	8.5	12.4	9.2	5.7	12	8.6	12.3	16.4	10.8	11.8	14.3	14.4	13.9	10.1	5.5
					24hr	24	8.5	5.8	12.7	14.9	10.3	12.3	9.6	12.9	13.3	12.7	15.4	16.3	12.4	6.7	17.1	11.2	14.4	14.6	10.8	9.7	14.5	9.5	9	10.7	8.6	11.6	10.2	11.7	6.1	9.5
					48hr	48	9.2	8.6	7	17.1	15.7	9.3	9.2	15.1	10.9	13.3	12.2	17.5	13.8	13.4	13.6	9.2	17.9	14.3	13.7	5.4	11.4	9.3	12.7	14.8	12.3	12.6	13.8	9.5	13.5	13.9
					4d	96	18.3	7.8	14.7	16.3	18.4	15	13.8	9.5	9	12.6	11.7	12.7	14.3	14	8.1	16.5	14	14.8	6.6	9.7	14.8	13.7	12.5	11	14.8	12.3	12.6	14.5	13.1	7
					1w	168	16.3	12.8	7.1	12.4	15.5	10.5	9.8	18.3	11	11.6	12.2	14.2	15.8	16.6	13.6	11.4	9.8	13.1	14.1	13.8	11.7	12	11.4	13.9	15.1	11.4	13.9	13.4	12.3	12.5
					2w	336	11	11	8.7	8.3	10.6	15.7	12.5	17.6	9.3	12.4	13.4	6.1	6.8	14	15.4	10.2	12.5	13.2	11.3	15.6	10	12.9	13.7	10.8	10.2	6.8	7.1	9.9	12	15.3
						0
						12	135.6	166.8	141	199.8	115.2	112.8	156.6	165	160.8	145.8	117.6	172.2	169.8	110.4	178.8	112.8	160.8	145.8	112.2	149.4	105	155.4	177	122.4	100.2	166.8	115.8	164.4	115.8	65.4
						24	117	115.2	150	196.8	120	124.8	147	150.6	151.2	126.6	142.2	173.4	145.2	95.4	192.6	118.2	160.8	142.8	99	130.2	138.6	130.8	152.4	129	122.4	155.4	147.6	153.6	97.2	90
						48	212.4	172.8	236.4	384	312	259.2	225.6	336	290.4	312	331.2	405.6	314.4	241.2	368.4	244.8	387.6	346.8	294	181.2	310.8	225.6	260.4	306	250.8	290.4	288	254.4	235.2	280.8
						96	660	393.6	520.8	801.6	818.4	583.2	552	590.4	477.6	621.6	573.6	724.8	674.4	657.6	520.8	616.8	765.6	698.4	487.2	362.4	628.8	552	604.8	619.2	650.4	597.6	633.6	576	638.4	501.6
						168	1245.6	741.6	784.8	1033.2	1220.4	918	849.6	1000.8	720	871.2	860.4	968.4	1083.6	1101.6	781.2	1004.4	856.8	1004.4	745.2	846	954	925.2	860.4	896.4	1076.4	853.2	954	1004.4	914.4	702
						336	2293.2	1999.2	1327.2	1738.8	2192.4	2200.8	1873.2	3015.6	1705.2	2016	2150.4	1705.2	1898.4	2570.4	2436	1814.4	1873.2	2209.2	2133.6	2469.6	1822.8	2091.6	2108.4	2074.8	2125.2	1528.8	1764	1957.2	2041.2	2335.2
						total	4663.8	3589.2	3160.2	4354.2	4778.4	4198.8	3804	5258.4	3505.2	4093.2	4175.4	4149.6	4285.8	4776.6	4477.8	3911.4	4204.8	4547.4	3871.2	4138.8	3960	4080.6	4163.4	4147.8	4325.4	3592.2	3903	4110	4042.2	3975
							V1KO-shZDHHC4
					0 hr	0	14.4	17.1	11.8	10.7	14.2	14.3	11.5	13.7	10.9	9.3	10.8	10.4	13.1	13.9	12.4	14.7	12.8	10.5	15.7	16.3	9.7	15.8	8.9	14.8	7.4	11.8	10.6	10.6	10.4	16.8
					12hr	12	10.4	13.5	14	7.9	17.5	17.7	10.7	13.2	13.6	16.3	11.4	7.6	9	16.7	16.1	13.9	9.7	13.5	15.2	12.1	5.9	1	9.9	13.1	14.4	8.8	14	12.5	19.1	4.9
					24hr	24	12.6	9.4	19.9	10.5	11.7	16.4	14.4	6.9	9.8	19.7	18.9	13.5	15.6	8.1	9.5	10	12.6	13.8	11.4	11.4	11	12.1	15.5	14.2	11.7	10.7	12.2	13.2	15.5	7.1
					48hr	48	7.9	16.9	10.3	11.3	14.5	15	8.1	10.2	17.3	19.8	13.7	13	15.6	7.3	13.3	12.1	10.8	14.6	8.5	13	12.7	13.8	11.9	9.4	14.6	11.3	13.4	18.2	10.2	12.7
					4d	96	14.3	11.9	13	13.2	10.2	11.3	9.7	8.2	9.8	9.9	7	10.8	12.8	12.9	14.1	15.3	10.6	16.4	14.5	12.4	14.7	10.3	13.2	14.1	13.7	11.1	14.1	16	11	9.7
					1w	168	10.5	11.1	11.6	14	16.4	11.5	8.1	9	13.3	13.9	8.6	15.4	12.5	17.9	13.3	12.6	13.8	14	7.5	14.9	13.4	7.2	10.1	9.7	12.7	10.9	16.1	10	8.1	11.5
					2w	336	9.6	9.9	19.6	3.6	10.3	10.7	10.1	11.4	16.4	12.8	10.9	7.9	9.2	12.3	11.1	18	15.9	12.5	12.5	12.3	8.2	12.2	12.4	9.3	8.4	14	8.1	11.1	13.4	16
						0
						12	148.8	183.6	154.8	111.6	190.2	192	133.2	161.4	147	153.6	133.2	108	132.6	183.6	171	171.6	135	144	185.4	170.4	93.6	100.8	112.8	167.4	130.8	123.6	147.6	138.6	177	130.2
						24	138	137.4	203.4	110.4	175.2	204.6	150.6	120.6	140.4	216	181.8	126.6	147.6	148.8	153.6	143.4	133.8	163.8	159.6	141	101.4	78.6	152.4	163.8	156.6	117	157.2	154.2	207.6	72
						48	246	315.6	362.4	261.6	314.4	376.8	270	205.2	325.2	474	391.2	318	374.4	184.8	273.6	265.2	280.8	340.8	238.8	292.8	284.4	310.8	328.8	283.2	315.6	264	307.2	376.8	308.4	237.6
						96	532.8	691.2	559.2	588	592.8	631.2	427.2	441.6	650.4	712.8	496.8	571.2	681.6	484.8	657.6	657.6	513.6	744	552	609.6	657.6	578.4	602.4	564	679.2	537.6	660	820.8	508.8	537.6
						168	892.8	828	885.6	979.2	957.6	820.8	640.8	619.2	831.6	856.8	561.6	943.2	910.8	1108.8	986.4	1004.4	878.4	1094.4	792	982.8	1011.6	630	838.8	856.8	950.4	792	1087.2	936	687.6	763.2
						336	1688.4	1764	2620.8	1478.4	2242.8	1864.8	1528.8	1713.6	2494.8	2242.8	1638	1957.2	1822.8	2536.8	2049.6	2570.4	2494.8	2226	1680	2284.8	1814.4	1629.6	1890	1596	1772.4	2091.6	2032.8	1772.4	1806	2310
						total	3646.8	3919.8	4786.2	3529.2	4473	4090.2	3150.6	3261.6	4589.4	4656	3402.6	4024.2	4069.8	4647.6	4291.8	4812.6	4436.4	4713	3607.8	4481.4	3963	3328.2	3925.2	3631.2	4005	3925.8	4392	4198.8	3695.4	4050.6
							V1KO-shAPT1
					0 hr	0	12.7	13.5	18.1	9.2	8.2	13.7739	11.3	15.8	14.9	9.1	16.2	13.8	13.9	11.1	7.2	20.1382	11.4	7.6	8.2	11.7	9	12	12.1	9.4	12.8	16.4	13.8	13.8	7.4	8.2
					12hr	12	5.9	7.1	13.8	16.2	11.9	16	9.8	8	7	9.5	12.8	15.7	6.2	12.1	10.8	7.1	12.7	9.1	12.1	9.8	13.6	11.9	12	11	12	15.7	13.8	12.2	14.1	13.2
					24hr	24	10.4	11.5	12.2	16.5	11.1	4	12	14.4	14	18.7	8.1	13	13.6	14.1	8.8	8.3	11.5	7.9	12.1	11.5	14.1	15.4	9.3	12.6	10.9	16	12.4	16.9	16.3	21.3
					48hr	48	8.4	12.5	14.6	12.1	11.7	11.5	15.9	6.9	13.9	12.7	14.4	12.5	16.1	10.3	9.2	13.4	10	13	11.6	6.5	8	9.1	8.4	9.8	15.5	15.7	16	12.2	14.5	14.1
					4d	96	7.5	12.2	10.9	11.4	10.4	20.1	9.9	13.1	9.1	16.8	8.7	14.7	9.3	16	12.9	15.2	15.8	12.1	13.9	14	12.1	13.7	11.5	14.9	10.9	12.2	9.1	13.4	14.7	15.6
					1w	168	16.7	11.9	16.9	13.8	12.9	15.7	10.6	11.6	20.7	12	11.2	14.1	7.6	10.6	8.3	10.3	11.7	7.4	11.8	14.2	10.1	13.5	10.7	10.1	8.7	7.2	11.5	13.4	19.3	16.8
					2w	336	14.6	13.5	9.6	12.8	10.9	14.4	9.2	9.4	6.2	9.2	5.7	11.5	11.5	12	9.9	14.2	15.2	14.5	13.8	11.6	9.3	11.3	7	12	12.6	6.6	7.4	12.9	9.7	13.2
						0
						12	111.6	123.6	191.4	152.4	120.6	178.643	126.6	142.8	131.4	111.6	174	177	120.6	139.2	108	163.429	144.6	100.2	121.8	129	135.6	143.4	144.6	122.4	148.8	192.6	165.6	156	129	128.4
						24	97.8	111.6	156	196.2	138	120	130.8	134.4	126	169.2	125.4	172.2	118.8	157.2	117.6	92.4	145.2	102	145.2	127.8	166.2	163.8	127.8	141.6	137.4	190.2	157.2	174.6	182.4	207
						48	225.6	288	321.6	343.2	273.6	186	334.8	255.6	334.8	376.8	270	306	356.4	292.8	216	260.4	258	250.8	284.4	216	265.2	294	212.4	268.8	316.8	380.4	340.8	349.2	369.6	424.8
						96	381.6	592.8	612	564	530.4	758.4	619.2	480	552	708	554.4	652.8	609.6	631.2	530.4	686.4	619.2	602.4	612	492	482.4	547.2	477.6	592.8	633.6	669.6	602.4	614.4	700.8	712.8
						168	871.2	867.6	1000.8	907.2	838.8	1288.8	738	889.2	1072.8	1036.8	716.4	1036.8	608.4	957.6	763.2	918	990	702	925.2	1015.2	799.2	979.2	799.2	900	705.6	698.4	741.6	964.8	1224	1166.4
						336	2629.2	2133.6	2226	2234.4	1999.2	2528.4	1663.2	1764	2259.6	1780.8	1419.6	2150.4	1604.4	1898.4	1528.8	2058	2259.6	1839.6	2150.4	2167.2	1629.6	2083.2	1486.8	1856.4	1789.2	1159.2	1587.6	2209.2	2436	2520
						total	4317	4117.2	4507.8	4397.4	3900.6	5060.24	3612.6	3666	4476.6	4183.2	3259.8	4495.2	3418.2	4076.4	3264	4178.63	4416.6	3597	4239	4147.2	3478.2	4210.8	3248.4	3882	3731.4	3290.4	3595.2	4468.2	5041.8	5159.4

## Sheet: 统计结果
		ave.	sd.																																	P
Carrageenan	WT-shScramble	3053.47	362.109		2667.2	3025.6	2711	2592	2492	2625	3338.6	3503.6	3979.8	2875.4	3526.2	2925.6	3305.8	3144	2894.4	3453	3012	2491	2872.2	2738.8	3231	3162.6	2845	3687.4	2791.8	3308.4	2938	3260.2	3203.2	3003.4	1:2	0.0483183
	WT-shZDHHC4	2811.87	547.061		2261.6	2773.8	2113.8	3444.6	2541	2211	3213.6	2590.8	3013.8	2401.2	2472	3678.6	3008.4	2972.4	2843.4	4388.8	2277.6	3169.8	2685.6	3429	2629.8	3307.2	2650.8	1999.8	3399.6	3224	2065.2	2703	2646.6	2239.2	1:3	0.0212727
	WT-shAPT1	3317.08	490.761		3361.8	2914.8	3696	2663.4	3186	3372	3421.2	3138	4148.4	2725.8	3909	2790.6	3289.8	2361	3871.2	3337.2	3268.2	2775	3808.8	2788.8	3524.4	3486	3348.6	2665.2	4392.6	3048	3849.6	3235.2	3978	3157.8	2:3	0.00039066
Saline	WT-shScramble	3194.76	394.615		3057.6	3736.8	2856.6	3222	2994	2566.2	2799	3028.8	3044.4	3201	3315	3312	2839.2	2927.4	3803.4	2901	2832	4140	3166.8	3255.6	3518.4	2908.8	2614.8	3984.6	3284.4	2890.8	3097.8	3648.6	3180.6	3715.2	1:2	0.0184187
	WT-shZDHHC4	2931.76	443.835		2340.6	2538	2776.2	3321	2598.6	3375	3231.6	3240	2806.8	3148.8	2250.6	3072	3062.4	2725.2	2499	2835	3053.4	3208.2	3738	2025.6	2449.2	2563.8	2516.4	3970.2	3029.4	2883	3625.8	2914.8	3176.4	2977.8	1:3	0.0131904
	WT-shAPT1	3515.64	562.718		3043.8	3489.6	3067.8	3447.6	3908.4	2792.4	3021	3181.8	4242.6	3136.2	3952.2	3333	4120.2	3074.4	3769.8	3615.6	2902.2	4972.8	3940.2	2668.2	3022.8	3175.8	4779.6	3496.2	3098.4	4042.2	3341.4	3624.6	3200.4	4008	2:3	3.78865e-05
		ave.	sd.
Carrageenan	V1KO-shScramble	3825.26	537.106		3433.2	4128	4273.2	4395.6	2548.2	3736.8	4087.8	4201.8	2731.8	3757.2	4069.8	3498.6	3661.8	4375.2	4000.8	3953.4	4335.6	3852.6	2975.4	4762.2	3694.2	3609.6	4401	4210.8	3984	3441.6	3518.4	4227	2782.2	4110	1:2	0.771696
	V1KO-shZDHHC4	3863.7	482.851		3693	4405.2	3472.8	4288.8	4046.4	4447.8	4452.6	4302	4414.8	4656.6	4598.4	3146.4	4070.4	3372	3893.4	3163.2	3779.4	3107.4	4183.8	3808.2	3273.6	3460.2	4017.6	3481.2	3573.6	4143	3424.2	4147.8	4003.2	3084	1:3	0.228343
	V1KO-shAPT1	3669.38	450.872		3720.6	3577.2	3721.8	3399.6	3226.8	2936.4	3676.2	3351	3638.4	4176	2634	3448.2	3542.4	4222.8	4344	3427.8	3282.6	4759.8	3361.8	3522.6	3919.8	3634.8	3789	3656.4	3403.2	3535.8	3664.2	3928.2	3902.4	4677.6	2:3	0.112589
Saline	V1KO-shScramble	4141.46	417.917		4663.8	3589.2	3160.2	4354.2	4778.4	4198.8	3804	5258.4	3505.2	4093.2	4175.4	4149.6	4285.8	4776.6	4477.8	3911.4	4204.8	4547.4	3871.2	4138.8	3960	4080.6	4163.4	4147.8	4325.4	3592.2	3903	4110	4042.2	3975	1:2	0.468803
	V1KO-shZDHHC4	4056.84	478.873		3646.8	3919.8	4786.2	3529.2	4473	4090.2	3150.6	3261.6	4589.4	4656	3402.6	4024.2	4069.8	4647.6	4291.8	4812.6	4436.4	4713	3607.8	4481.4	3963	3328.2	3925.2	3631.2	4005	3925.8	4392	4198.8	3695.4	4050.6	1:3	0.457085
	V1KO-shAPT1	4047.88	542.257		4317	4117.2	4507.8	4397.4	3900.6	5060.24	3612.6	3666	4476.6	4183.2	3259.8	4495.2	3418.2	4076.4	3264	4178.63	4416.6	3597	4239	4147.2	3478.2	4210.8	3248.4	3882	3731.4	3290.4	3595.2	4468.2	5041.8	5159.4	2:3	0.946163
		thermal hyperalgesia
				Carrageenan															Saline
		T.P.	number	WT-shScramble					WT-shZDHHC4					WT-shAPT1					WT-shScramble					WT-shZDHHC4					WT-shAPT1
		0 hr	1	10.5	12.5	12.7	11.9		5.3	4.6	6.8	5.56667		13.5	10.1	8.1	10.5667		11.7	12.6	13.3	12.5333		8.5	11	8.1	9.2		11	6.2	8.7	8.63333
			2	10.2	6.8	8.7	8.56667		11.4	9.2	9.8	10.1333		10.7	11.9	9.4	10.6667		8.5	6.9	8.3	7.9		3.5	9.4	4.2	5.7		8.1	13.6	8.4	10.0333
			3	8.1	11.4	8.9	9.46667		7.9	7.8	8.6	8.1		10	8.2	8.7	8.96667		6.9	3	6.2	5.36667		5.3	10.6	3.8	6.56667		6.6	5.6	4.7	5.63333
			4	6.9	5.9	7.3	6.7		6.3	4.5	5.7	5.5		8	12.6	10.5	10.3667		10.8	9.4	12.8	11		6.5	9.1	6.7	7.43333		10.3	12.7	15.6	12.8667
			5	9.7	12	10	10.5667		12.8	10.9	8	10.5667		13.7	10.6	11.3	11.8667		5.2	9	8.4	7.53333		8.9	8	5.3	7.4		11.2	18.4	11.8	13.8
			6	11	7.9	10.2	9.7		10.6	9.4	8.3	9.43333		9.6	5.9	10.4	8.63333		9.2	5.1	11	8.43333		11.6	9.2	11.7	10.8333		4.6	10.3	8.2	7.7
			7	7.1	5.3	5.4	5.93333		6.6	7.9	5.9	6.8		9.7	6.9	7.9	8.16667		13.9	9.8	11	11.5667		9.6	7.8	9.3	8.9		8.1	9.7	5	7.6
			8	9	11.1	9.1	9.73333		10	9.9	9.3	9.73333		10	9	11.8	10.2667		8	13.4	7.6	9.66667		5.6	7.4	11.3	8.1		11.8	12	7.8	10.5333
			9	10.9	8.8	10.3	10		9.3	4.9	10.2	8.13333		4.7	9.3	13.2	9.06667		12.9	12	2.6	9.16667		5.8	15.2	12.8	11.2667		9.3	11.4	11.1	10.6
			10	4.3	13.2	9.4	8.96667		13.1	9.7	11	11.2667		13.9	10	10.9	11.6		8.6	9.1	8	8.56667		10.3	5.3	7.8	7.8		11.5	11.5	8	10.3333
		12hr	1	2	4.5	2.5	3		4.4	2	1.1	2.5		5.2	1.5	2.6	3.1		14.4	5	10.3	9.9		6.3	11.8	8	8.7		9.1	8.8	9.8	9.23333
			2	5.1	5.5	3.7	4.76667		3.2	3	1.8	2.66667		3.2	2	6.4	3.86667		11	15	9.8	11.9333		7.5	13.8	10.9	10.7333		6.5	7.9	12	8.8
			3	4.6	2.4	3	3.33333		3.6	1.5	3.3	2.8		4	2	6.5	4.16667		4.2	5.8	11.1	7.03333		7.7	4.7	5.4	5.93333		13.4	4.2	8.9	8.83333
			4	0.8	2.6	4.7	2.7		0.6	2.4	6.9	3.3		6.5	3.1	5.3	4.96667		11.3	10	14.6	11.9667		5.3	5.5	7	5.93333		6.8	7.3	6.3	6.8
			5	1.5	5.1	0.4	2.33333		3.6	1	0.7	1.76667		2.4	6.2	2.7	3.76667		10.2	10.8	9.4	10.1333		6.1	11.4	13.7	10.4		11.1	6.6	1.3	6.33333
			6	0.6	3.2	6.8	3.53333		5.3	1.7	2.6	3.2		4.9	2.9	2.8	3.53333		5.4	4	9.1	6.16667		10.3	11.7	5.4	9.13333		4.3	7.4	8	6.56667
			7	1.8	3	4	2.93333		1.6	2.7	2.4	2.23333		7	1.2	3.2	3.8		6.6	6.7	5.7	6.33333		4.6	8.1	8.4	7.03333		7.2	8.3	15.4	10.3
			8	2.6	4.8	4.5	3.96667		3.1	1.2	4.8	3.03333		5.4	3	8	5.46667		5.5	15.1	9.5	10.0333		9.9	7.1	6.8	7.93333		10.8	10	10.7	10.5
			9	4.3	4.9	1.2	3.46667		2.2	7.1	1.3	3.53333		7.2	6.2	9.1	7.5		6.7	6.6	7	6.76667		9.1	7.8	4.9	7.26667		10.8	8.2	10.2	9.73333
			10	4.8	1.3	8.1	4.73333		2.2	0.9	0.8	1.3		3.3	4.1	1.9	3.1		8.6	3.3	9.5	7.13333		5.4	5.4	7.8	6.2		10	6.1	12.2	9.43333
			1	12.9	9.8	13.4	12.0333		5.9	4.4	7.5	5.93333		11.8	9.6	11.3	10.9		9.1	9.5	8.3	8.96667		6	9.1	6.5	7.2		8.1	13.3	12.5	11.3
		24hr	2	8.2	10.2	11	9.8		6.5	10.7	9	8.73333		10.5	10.8	12.8	11.3667		12.5	12.9	8.3	11.2333		11.9	7.8	10.3	10		14.1	10.3	7.9	10.7667
			3	9	8.1	12.6	9.9		11.2	9.6	12	10.9333		12.2	9.9	9.4	10.5		12.4	9.8	8.4	10.2		10.4	14.4	4	9.6		8.3	9.3	10.3	9.3
			4	10.3	6.1	11.4	9.26667		9.6	8.5	6.4	8.16667		12.5	9.9	13.5	11.9667		10.6	7.1	11.3	9.66667		10	11.1	13.2	11.4333		7.5	7.1	13.5	9.36667
			5	8.5	2.8	6.5	5.93333		10.1	9.4	10	9.83333		14.5	8.4	9.2	10.7		4	6.1	12.4	7.5		8.6	8.3	10.4	9.1		8.4	9.7	4	7.36667
			6	11.9	9	13.8	11.5667		7.3	5.5	6.6	6.46667		7.4	11.5	14	10.9667		8.5	5.6	12	8.7		8.3	8.1	12.8	9.73333		9.2	10.7	6.5	8.8
			7	8.6	11.9	10.8	10.4333		8.2	2.1	3.7	4.66667		6.7	9	11.5	9.06667		14.4	10.8	9.3	11.5		11.4	6.7	14.2	10.7667		9.8	4.4	7.9	7.36667
			8	13.8	7.4	7.6	9.6		10.4	6.8	9.6	8.93333		8.8	10.9	8.8	9.5		9.8	13.2	6.1	9.7		9.6	9.7	11.3	10.2		4.1	8.6	6.1	6.26667
			9	14	10.9	4.9	9.93333		9.6	12.5	7.1	9.73333		9.5	11.9	11.6	11		12.1	14.2	10.9	12.4		12.2	4.6	10.4	9.06667		14.4	7.9	3.3	8.53333
			10	6	12.8	5.7	8.16667		10.9	8.4	7.8	9.03333		12.8	8.6	10	10.4667		6.9	8.3	13.4	9.53333		8.7	6.5	10.3	8.5		2	9.8	10.6	7.46667
			1	12.1	13.5	8.1	11.2333		8.1	5.9	10.2	8.06667		9.9	12.6	7.8	10.1		5.4	7	9.3	7.23333		9.6	5.6	9.9	8.36667		10.3	5	4.7	6.66667
		2d	2	9.4	13.9	9.1	10.8		12	7.5	8.3	9.26667		9.8	5.3	6.9	7.33333		7.9	3.1	9.1	6.7		6	12.4	7.9	8.76667		11.6	10.6	8.8	10.3333
			3	6.1	8.7	11.5	8.76667		11.5	8.1	6.9	8.83333		10.8	9.6	7.3	9.23333		9.3	8.7	3.7	7.23333		6.9	11.6	11.2	9.9		8.8	13.2	10.4	10.8
			4	9.7	7.9	5.5	7.7		6.9	13.2	7.8	9.3		8.1	6.5	11.5	8.7		6.8	16.1	11.7	11.5333		10.1	8.7	8.2	9		13.8	13.9	11.1	12.9333
			5	10.2	9.5	6.5	8.73333		10	7.4	7.9	8.43333		8.3	10.4	4.6	7.76667		10	11.9	8.9	10.2667		9.6	8	9.9	9.16667		10.6	12.2	16.5	13.1
			6	7.6	8.5	7.9	8		4.8	5.7	9.2	6.56667		13	6.1	12.7	10.6		5.2	7.7	6.4	6.43333		6.8	10.6	8.2	8.53333		10.8	6.8	8.2	8.6
			7	8.3	5.3	10.2	7.93333		7.7	13.5	9.9	10.3667		13.5	7.7	10.7	10.6333		8.4	11.1	8.1	9.2		11.5	14.7	13.6	13.2667		7.2	9.4	12.4	9.66667
			8	7.8	6.7	11.9	8.8		11.9	9.4	8.4	9.9		10.8	9	9.6	9.8		10.7	11.3	12.6	11.5333		8.1	9.2	10.4	9.23333		13.5	12.4	6.3	10.7333
			9	11	9.2	8.1	9.43333		9	8	7.4	8.13333		13.6	8.8	13.5	11.9667		9.9	5.7	8.1	7.9		9.8	11.2	9.4	10.1333		10.2	14.7	11.4	12.1
			10	6.5	8.6	6.2	7.1		7	14.1	10.3	10.4667		8.6	3.1	7.9	6.53333		13.6	9.2	4.7	9.16667		9	9.8	14.4	11.0667		8	9.6	16.6	11.4
			1	7.3	9.3	10.2	8.93333		9.6	12.6	5.5	9.23333		9.5	15.8	11.6	12.3		11	10.6	16.3	12.6333		6.5	5.3	7.3	6.36667		12.5	12.6	8.5	11.2
		4d	2	10.2	6.1	9.7	8.66667		9.1	4	7.7	6.93333		10	11.4	15.1	12.1667		10.5	8.7	8.1	9.1		11.5	12.2	5.4	9.7		10.8	10	6.4	9.06667
			3	7.5	11.3	12.6	10.4667		5.7	8.9	8.2	7.6		8.7	13.5	12.3	11.5		7.3	7.3	11.2	8.6		8	10.5	7.7	8.73333		10	14.5	13.1	12.5333
			4	11	12.3	9.4	10.9		11.1	9.8	7.3	9.4		6.3	13	5.5	8.26667		11.5	12.5	9.4	11.1333		9.3	10.1	6.7	8.7		10.1	11.3	10.2	10.5333
			5	9	8.6	11.7	9.76667		13.5	10.2	12	11.9		5.8	11.2	14.8	10.6		11	7.7	7.3	8.66667		7	8	8.1	7.7		13.5	10	6.9	10.1333
			6	8.2	10.3	12.4	10.3		4.8	15.4	9.2	9.8		9.1	8.5	11.4	9.66667		11	10.1	10.2	10.4333		7.6	8	13.5	9.7		1.7	6.1	10.1	5.96667
			7	11.2	7.8	7.4	8.8		7.8	4.1	7	6.3		10.6	9.5	14.1	11.4		9.1	8.6	8.6	8.76667		8.7	8.2	9.5	8.8		8	7	7.3	7.43333
			8	10.2	4	11.5	8.56667		10.3	6.8	3.5	6.86667		6.6	7.6	13.4	9.2		6.8	14.7	10.8	10.7667		9.3	13.5	9.7	10.8333		12.2	10	13.9	12.0333
			9	12.5	8	7	9.16667		3.7	10.2	6.5	6.8		9.8	15.6	12.9	12.7667		7.8	11.2	7.1	8.7		12.7	9.4	8.4	10.1667		15.2	14.5	8.7	12.8
			10	9.4	9.4	6.4	8.4		6.8	7.9	7.2	7.3		6.2	9	9.8	8.33333		12.6	9.7	12.9	11.7333		9	6.8	14.9	10.2333		7.1	15.7	10.4	11.0667
			1	4.6	11	12.3	9.3		5.4	6.4	10.4	7.4		9.7	11.1	13.2	11.3333		9.3	11.3	9.7	10.1		8.2	9.3	4.4	7.3		9.5	13.9	6.3	9.9
		1w	2	6.3	9	11	8.76667		10.3	18.3	9.4	12.6667		7.2	6.9	8.7	7.6		9.9	13.5	8.1	10.5		8.3	12.2	6.1	8.86667		10.1	12.8	11.8	11.5667
			3	6.2	10.9	2.3	6.46667		3	9.7	7.2	6.63333		11.8	6.1	11.4	9.76667		9	10.3	6.8	8.7		8.8	4.6	4.8	6.06667		9.9	12	13.7	11.8667
			4	3.4	9	12.6	8.33333		11.5	8.5	3.7	7.9		6.2	4.6	6.7	5.83333		10.2	4.9	12.8	9.3		11.2	7.2	14.6	11		9.1	11.2	10.2	10.1667
			5	6.2	9	6.6	7.26667		3.8	6.2	10.5	6.83333		9.8	14.2	17.7	13.9		8.2	15.6	10.2	11.3333		9.5	4.5	8.1	7.36667		11.8	11.6	9.1	10.8333
			6	7.8	11.1	9.3	9.4		9	17.5	14.2	13.5667		12.6	11.3	6.2	10.0333		4.7	7.2	7.3	6.4		10.4	10.1	8.2	9.56667		8.6	14.2	13.7	12.1667
			7	15.8	7.9	4.8	9.5		12.9	6.3	4.4	7.86667		7.8	9.4	12.8	10		7	7.1	8.8	7.63333		10.6	10.6	12	11.0667		12.5	9.8	13.3	11.8667
			8	13.3	5.3	10.7	9.76667		5.6	11.7	11.6	9.63333		14.1	7.8	8.3	10.0667		11.8	14.7	8.2	11.5667		10	8.6	6.8	8.46667		5.4	16.6	8.7	10.2333
			9	13.4	6.3	10.3	10		7.8	9.6	8.3	8.56667		12.5	9.4	9.4	10.4333		7.6	9.6	10.5	9.23333		5.4	14.7	7.1	9.06667		11.4	10.9	11.3	11.2
			10	10.2	8.5	11.1	9.93333		6.4	11	6.6	8		8	9.8	9.6	9.13333		7.6	9.3	10.5	9.13333		6.6	2.6	8.3	5.83333		12.5	4.3	12.1	9.63333
			1	8.6	10.2	6	8.26667		7.8	7.2	5.9	6.96667		10.9	11	8.1	10		8.1	9.1	8.2	8.46667		4.6	2.9	10.3	5.93333		5.5	11.5	14.2	10.4
		2w	2	11.3	8.2	7.6	9.03333		4	8.2	14	8.73333		9.6	9.5	11	10.0333		14.6	7.2	9.6	10.4667		3.7	0.8	10.5	5		9.9	5.4	8.6	7.96667
			3	9.9	7.9	11.7	9.83333		8.4	9.3	8.8	8.83333		12.4	13.7	8.1	11.4		8.2	7	8	7.73333		8.1	12.9	10.9	10.6333		7.3	12.9	19.7	13.3
			4	7.6	10.3	12	9.96667		11.1	8.1	7.2	8.8		10.7	6	8.9	8.53333		8	8.4	12	9.46667		9.2	7.4	13.8	10.1333		11.6	3.1	10.1	8.26667
			5	4.9	9.2	10.5	8.2		7.3	11.6	10.7	9.86667		11.8	9.9	11.3	11		9.1	8.9	10.9	9.63333		4.9	10.2	9.9	8.33333		11.3	11.6	10	10.9667
			6	4	11.3	9.2	8.16667		4.9	12.9	6.4	8.06667		7.1	11.6	9.7	9.46667		10.5	11.6	9.3	10.4667		12.9	5	5.1	7.66667		12.2	11.4	14.7	12.7667
			7	4.2	9.8	14	9.33333		8.5	8	7.5	8		13.1	12.8	9.4	11.7667		8.2	8.7	11.1	9.33333		8.4	5.9	8.5	7.6		5.6	8.7	6	6.76667
			8	9.3	12.1	6.1	9.16667		7	9.8	6.1	7.63333		4.5	9.2	9.1	7.6		6.3	7	15.4	9.56667		10.3	8.7	9.4	9.46667		12.4	18.9	14.7	15.3333
			9	10.2	10.8	11.8	10.9333		15.2	3.5	9.4	9.36667		15.3	12.9	14.2	14.1333		11.1	8.7	10.8	10.2		8.1	8.8	13.8	10.2333		13.7	11	7.9	10.8667
			10	5.5	5	9.5	6.66667		8	10.8	5.1	7.96667		8.7	8.3	10.3	9.1		9.1	11.7	13.2	11.3333		14.4	8.8	2.9	8.7		8.3	6.5	11.3	8.7
		T.P.	number	V1KO-shScramble					V1KO-shZDHHC4					V1KO-shAPT1					V1KO-shScramble					V1KO-shZDHHC4					V1KO-shAPT1
		0 hr	1	7.9	11.8	10.6	10.1		11.8	7.6	16.5	11.9667		11.7	16.2	14.1	14		11.6	11.3	8.9	10.6		14.4	10.8	9.7	11.6333		12.7	16.2	9	12.6333
			2	14.1	13.7	11.1	12.9667		15.8	14.9	12.9	14.5333		9.6	12.8	7.1	9.83333		14.4	16.1	13.6	14.7		17.1	10.4	15.8	14.4333		13.5	13.8	12	13.1
			3	13	9.2	15.2	12.4667		9.3	8.3	9	8.86667		12.7	9.6	9.2	10.5		11.2	16.5	13.1	13.6		11.8	13.1	8.9	11.2667		18.1	13.9	12.1	14.7
			4	11.7	8.2	12.6	10.8333		11.3	10.3	12.4	11.3333		8.2	12.5	7.2	9.3		15.4	9.2	9.6	11.4		10.7	13.9	14.8	13.1333		9.2	11.1	9.4	9.9
			5	12.8	14.7	7.5	11.6667		13.4	11.2	9.2	11.2667		15.8	6.6	14	12.1333		9.5	14.8	4.9	9.73333		14.2	12.4	7.4	11.3333		8.2	7.2	12.8	9.4
			6	6	13.2	10.1	9.76667		8.7	7.6	11.3	9.2		6.1	14.4	8.4	9.63333		10.3	10.3	13.5	11.3667		14.3	14.7	11.8	13.6		13.7739	20.1382	16.4	16.7707
			7	10.6	9.8	9.4	9.93333		7.9	12.6	12	10.8333		10.7	7.8	10.7	9.73333		11.2	14.4	4.9	10.1667		11.5	12.8	10.6	11.6333		11.3	11.4	13.8	12.1667
			8	9.4	7.4	10.2	9		13.5	9.7	12.7	11.9667		9	10.8	9.6	9.8		15.3	15.1	13.5	14.6333		13.7	10.5	10.6	11.6		15.8	7.6	13.8	12.4
			9	11.5	13.7	12.5	12.5667		7.1	16.7	14.4	12.7333		12.1	10.9	13.7	12.2333		14.9	13	9.2	12.3667		10.9	15.7	10.4	12.3333		14.9	8.2	7.4	10.1667
			10	12.2	12.5	11.1	11.9333		12.7	7.3	9.7	9.9		10.4	13	12.4	11.9333		15.9	12.9	5.4	11.4		9.3	16.3	16.8	14.1333		9.1	11.7	8.2	9.66667
		12hr	1	15.3	18.7	9.6	14.5333		14.7	6.8	17.5	13		10.5	13.9	12.5	12.3		11	8.3	8.6	9.3		10.4	11.4	5.9	9.23333		5.9	12.8	13.6	10.7667
			2	12.2	14.7	8.9	11.9333		12.2	10.5	9.2	10.6333		7.3	9.4	13.4	10.0333		13.4	12.6	12.3	12.7667		13.5	7.6	1	7.36667		7.1	15.7	11.9	11.5667
			3	8.4	7.6	9.1	8.36667		13.7	11	11.7	12.1333		16.5	10.7	6.6	11.2667		12.3	11.8	16.4	13.5		14	9	9.9	10.9667		13.8	6.2	12	10.6667
			4	14.6	10.4	9.3	11.4333		9.3	10.9	9.2	9.8		7.2	7.9	12.2	9.1		17.9	9.2	10.8	12.6333		7.9	16.7	13.1	12.5667		16.2	12.1	11	13.1
			5	2.4	7.1	13.7	7.73333		12.6	6.2	11.7	10.1667		8.6	8.7	10.5	9.26667		9.7	15	11.8	12.1667		17.5	16.1	14.4	16		11.9	10.8	12	11.5667
			6	12.2	11	5.6	9.6		4.8	10.7	8.8	8.1		12.3	7.6	11	10.3		8.5	8.5	14.3	10.4333		17.7	13.9	8.8	13.4667		16	7.1	15.7	12.9333
			7	6.4	10.4	5.7	7.5		3.5	11.6	11.6	8.9		6.2	7.7	14.6	9.5		14.9	12.4	14.4	13.9		10.7	9.7	14	11.4667		9.8	12.7	13.8	12.1
			8	14	14	15.8	14.6		10.4	8.9	7.9	9.06667		11.3	9.7	15.4	12.1333		12.2	9.2	13.9	11.7667		13.2	13.5	12.5	13.0667		8	9.1	12.2	9.76667
			9	7.7	9.4	3.3	6.8		7.6	10	12.9	10.1667		7.5	5.3	7.9	6.9		11.9	5.7	10.1	9.23333		13.6	15.2	19.1	15.9667		7	12.1	14.1	11.0667
			10	10.9	11.1	10.2	10.7333		12.1	13.1	13.2	12.8		14.6	12.3	15.4	14.1		8.4	12	5.5	8.63333		16.3	12.1	4.9	11.1		9.5	9.8	13.2	10.8333
			1	8.7	14.3	7.9	10.3		12.7	10.8	15.1	12.8667		8.6	11.2	14	11.2667		8.5	15.4	14.5	12.8		12.6	18.9	11	14.1667		10.4	8.1	14.1	10.8667
		24hr	2	12.9	13.2	13.3	13.1333		11.6	9.7	3.6	8.3		11	14.5	12.1	12.5333		5.8	16.3	9.5	10.5333		9.4	13.5	12.1	11.6667		11.5	13	15.4	13.3
			3	10.8	11.5	11.7	11.3333		10.9	14.9	13.2	13		15.8	12.2	7.5	11.8333		12.7	12.4	9	11.3667		19.9	15.6	15.5	17		12.2	13.6	9.3	11.7
			4	10.7	11	13.4	11.7		11.1	13.5	17.6	14.0667		7.8	8.5	11.2	9.16667		14.9	6.7	10.7	10.7667		10.5	8.1	14.2	10.9333		16.5	14.1	12.6	14.4
			5	8.7	12.9	13.7	11.7667		6.4	9.9	9.2	8.5		9	14.8	12.2	12		10.3	17.1	8.6	12		11.7	9.5	11.7	10.9667		11.1	8.8	10.9	10.2667
			6	7.8	14.1	11.1	11		13.2	13.6	11.4	12.7333		12.3	10.1	8.3	10.2333		12.3	11.2	11.6	11.7		16.4	10	10.7	12.3667		4	8.3	16	9.43333
			7	9.9	8.4	14.4	10.9		15.4	12.3	14.3	14		18.4	12.3	6.8	12.5		9.6	14.4	10.2	11.4		14.4	12.6	12.2	13.0667		12	11.5	12.4	11.9667
			8	12.7	15.3	9.9	12.6333		19.9	9.8	11.4	13.7		6.1	10.5	16.3	10.9667		12.9	14.6	11.7	13.0667		6.9	13.8	13.2	11.3		14.4	7.9	16.9	13.0667
			9	9.6	12.6	9.6	10.6		11.9	10.6	7.6	10.0333		12.5	12.2	9.5	11.4		13.3	10.8	6.1	10.0667		9.8	11.4	15.5	12.2333		14	12.1	16.3	14.1333
			10	15.8	12.4	11.9	13.3667		12.6	9.8	10.5	10.9667		14.8	7.7	11	11.1667		12.7	9.7	9.5	10.6333		19.7	11.4	7.1	12.7333		18.7	11.5	21.3	17.1667
			1	9.5	11.4	12.2	11.0333		15.6	9.5	13.5	12.8667		6.8	15.5	10.1	10.8		9.2	12.2	11.4	10.9333		7.9	13.7	12.7	11.4333		8.4	14.4	8	10.2667
		2d	2	14.3	11.7	17.8	14.6		11.8	7.5	9.8	9.7		14.2	7.8	10.3	10.7667		8.6	17.5	9.3	11.8		16.9	13	13.8	14.5667		12.5	12.5	9.1	11.3667
			3	12.6	8.5	11.2	10.7667		12.9	7.6	7.3	9.26667		9.7	8.2	8.8	8.9		7	13.8	12.7	11.1667		10.3	15.6	11.9	12.6		14.6	16.1	8.4	13.0333
			4	12.1	16.7	14.4	14.4		9.6	8.7	10.7	9.66667		10.6	14.1	12	12.2333		17.1	13.4	14.8	15.1		11.3	7.3	9.4	9.33333		12.1	10.3	9.8	10.7333
			5	7	13.6	13.2	11.2667		9.4	8.3	8	8.56667		14.2	10.8	2.2	9.06667		15.7	13.6	12.3	13.8667		14.5	13.3	14.6	14.1333		11.7	9.2	15.5	12.1333
			6	14.8	8.9	9.1	10.9333		14.5	9.9	10.9	11.7667		10.3	14.4	11.6	12.1		9.3	9.2	12.6	10.3667		15	12.1	11.3	12.8		11.5	13.4	15.7	13.5333
			7	10.9	12.1	13.2	12.0667		12.1	8.3	10.8	10.4		5.5	9.4	18.4	11.1		9.2	17.9	13.8	13.6333		8.1	10.8	13.4	10.7667		15.9	10	16	13.9667
			8	14.5	9.1	12.1	11.9		14.7	11.5	10.9	12.3667		15.5	13.9	9.6	13		15.1	14.3	9.5	12.9667		10.2	14.6	18.2	14.3333		6.9	13	12.2	10.7
			9	10.1	13.9	13.5	12.5		12.1	13.2	11.2	12.1667		14.2	13.4	5.8	11.1333		10.9	13.7	13.5	12.7		17.3	8.5	10.2	12		13.9	11.6	14.5	13.3333
			10	7.8	14.6	9	10.4667		17	8.1	6.1	10.4		11	9.3	1.5	7.26667		13.3	5.4	13.9	10.8667		19.8	13	12.7	15.1667		12.7	6.5	14.1	11.1
			1	11.1	7.2	8.5	8.93333		9.9	16.8	7.9	11.5333		15.1	7	12.8	11.6333		18.3	11.7	14.8	14.9333		14.3	7	14.7	12		7.5	8.7	12.1	9.43333
		4d	2	5.9	12.3	7.6	8.6		15.1	13.7	13.1	13.9667		9.3	10.7	14.4	11.4667		7.8	12.7	13.7	11.4		11.9	10.8	10.3	11		12.2	14.7	13.7	13.5333
			3	9.1	14	18.7	13.9333		7.3	13.1	16.2	12.2		11.9	9.9	8.1	9.96667		14.7	14.3	12.5	13.8333		13	12.8	13.2	13		10.9	9.3	11.5	10.5667
			4	13.7	12.4	9.8	11.9667		13.9	17.6	9.6	13.7		13.9	16.9	10.8	13.8667		16.3	14	11	13.7667		13.2	12.9	14.1	13.4		11.4	16	14.9	14.1
			5	6	17	12.4	11.8		11.2	8.8	15.9	11.9667		5.2	17.4	18.2	13.6		18.4	8.1	14.8	13.7667		10.2	14.1	13.7	12.6667		10.4	12.9	10.9	11.4
			6	12.8	11.5	13	12.4333		15.2	11	15.4	13.8667		7.3	9.5	8.7	8.5		15	16.5	12.3	14.6		11.3	15.3	11.1	12.5667		20.1	15.2	12.2	15.8333
			7	10.8	15.5	7.2	11.1667		9.5	7.6	8	8.36667		5.6	10.9	5.5	7.33333		13.8	14	12.6	13.4667		9.7	10.6	14.1	11.4667		9.9	15.8	9.1	11.6
			8	7.6	10.4	11.8	9.93333		16.3	14	14.2	14.8333		13.1	12.3	9.9	11.7667		9.5	14.8	14.5	12.9333		8.2	16.4	16	13.5333		13.1	12.1	13.4	12.8667
			9	8.6	10.5	8.2	9.1		12.2	11.7	12.7	12.2		8	10.6	14.9	11.1667		9	6.6	13.1	9.56667		9.8	14.5	11	11.7667		9.1	13.9	14.7	12.5667
			10	13.1	8.6	13.4	11.7		13.3	11.6	7.4	10.7667		13	14	17.2	14.7333		12.6	9.7	7	9.76667		9.9	12.4	9.7	10.6667		16.8	14	15.6	15.4667
			1	13.9	16.2	15.3	15.1333		12.7	17.6	7.3	12.5333		11.7	6	8.4	8.7		16.3	12.2	11.7	13.4		10.5	8.6	13.4	10.8333		16.7	11.2	10.1	12.6667
		1w	2	11.4	10.6	11.2	11.0667		12.7	4.7	9.4	8.93333		10.9	9.1	7.6	9.2		12.8	14.2	12	13		11.1	15.4	7.2	11.2333		11.9	14.1	13.5	13.1667
			3	14.3	7.1	11.3	10.9		9.9	12.1	11.4	11.1333		9.8	9	14.1	10.9667		7.1	15.8	11.4	11.4333		11.6	12.5	10.1	11.4		16.9	7.6	10.7	11.7333
			4	12.7	11.3	13.9	12.6333		11.2	5.5	9.4	8.7		10.3	11.7	13.8	11.9333		12.4	16.6	13.9	14.3		14	17.9	9.7	13.8667		13.8	10.6	10.1	11.5
			5	9.4	9.4	12.1	10.3		12.4	14	11.8	12.7333		10.8	13	6.9	10.2333		15.5	13.6	15.1	14.7333		16.4	13.3	12.7	14.1333		12.9	8.3	8.7	9.96667
			6	9	11.9	8.6	9.83333		17.6	8.1	12	12.5667		8.4	8.8	13.9	10.3667		10.5	11.4	11.4	11.1		11.5	12.6	10.9	11.6667		15.7	10.3	7.2	11.0667
			7	11.4	15.1	11	12.5		15.1	13.1	9.9	12.7		15.9	10.9	16.1	14.3		9.8	9.8	13.9	11.1667		8.1	13.8	16.1	12.6667		10.6	11.7	11.5	11.2667
			8	12.1	13.6	11.2	12.3		9.7	5.6	14.2	9.83333		6.6	19.4	14	13.3333		18.3	13.1	13.4	14.9333		9	14	10	11		11.6	7.4	13.4	10.8
			9	8.1	5.7	5.5	6.43333		15.9	14	14.9	14.9333		10.5	7.6	10	9.36667		11	14.1	12.3	12.4667		13.3	7.5	8.1	9.63333		20.7	11.8	19.3	17.2667
			10	7.5	15.3	16.1	12.9667		12.4	11.4	10.7	11.5		12.4	8.2	15.9	12.1667		11.6	13.8	12.5	12.6333		13.9	14.9	11.5	13.4333		12	14.2	16.8	14.3333
			1	4.4	8.7	7	6.7		6.4	9.7	10.2	8.76667		9.7	5.6	15.4	10.2333		11	13.4	10	11.4667		9.6	10.9	8.2	9.56667		14.6	5.7	9.3	9.86667
		2w	2	17	6.8	9	10.9333		13.1	13.1	11.2	12.4667		10.2	11.7	12.7	11.5333		11	6.1	12.9	10		9.9	7.9	12.2	10		13.5	11.5	11.3	12.1
			3	14.1	15.6	13.2	14.3		11.5	13.2	11.7	12.1333		11	13.9	12.2	12.3667		8.7	6.8	13.7	9.73333		19.6	9.2	12.4	13.7333		9.6	11.5	7	9.36667
			4	14	15.5	12	13.8333		16.5	10.8	10.6	12.6333		8	11.6	6.3	8.63333		8.3	14	10.8	11.0333		3.6	12.3	9.3	8.4		12.8	12	12	12.2667
			5	6.5	11.4	10.2	9.36667		14.3	12.7	6.6	11.2		8.9	11.2	11.6	10.5667		10.6	15.4	10.2	12.0667		10.3	11.1	8.4	9.93333		10.9	9.9	12.6	11.1333
			6	12.3	12.5	11.6	12.1333		6.6	9	12	9.2		8.5	11	7.1	8.86667		15.7	10.2	6.8	10.9		10.7	18	14	14.2333		14.4	14.2	6.6	11.7333
			7	16.2	9.8	10.8	12.2667		15.1	12.1	10.7	12.6333		9.1	7.4	4.5	7		12.5	12.5	7.1	10.7		10.1	15.9	8.1	11.3667		9.2	15.2	7.4	10.6
			8	15.7	9.3	15.6	13.5333		12.7	10	9.8	10.8333		10.9	9.8	9.2	9.96667		17.6	13.2	9.9	13.5667		11.4	12.5	11.1	11.6667		9.4	14.5	12.9	12.2667
			9	6.5	8.8	10.2	8.5		11.8	10.9	8	10.2333		11.9	11.7	14.9	12.8333		9.3	11.3	12	10.8667		16.4	12.5	13.4	14.1		6.2	13.8	9.7	9.9
			10	15.5	17.3	7.7	13.5		15.6	12.8	8.7	12.3667		12	11.9	14.6	12.8333		12.4	15.6	15.3	14.4333		12.8	12.3	16	13.7		9.2	11.6	13.2	11.3333

## Sheet: Sheet4
Carrageenan
	WT-shScramble
0 hr	0	11.9	8.56667	9.46667	6.7	10.5667	9.7	5.93333	9.73333	10	8.96667
12hr	12	3	4.76667	3.33333	2.7	2.33333	3.53333	2.93333	3.96667	3.46667	4.73333
24hr	24	12.0333	9.8	9.9	9.26667	5.93333	11.5667	10.4333	9.6	9.93333	8.16667
48hr	48	11.2333	10.8	8.76667	7.7	8.73333	8	7.93333	8.8	9.43333	7.1
4d	96	8.93333	8.66667	10.4667	10.9	9.76667	10.3	8.8	8.56667	9.16667	8.4
1w	168	9.3	8.76667	6.46667	8.33333	7.26667	9.4	9.5	9.76667	10	9.93333
2w	336	8.26667	9.03333	9.83333	9.96667	8.2	8.16667	9.33333	9.16667	10.9333	6.66667
	0
	12	89.4	80	76.8	56.4	77.4	79.4	53.2	82.2	80.8	82.2
	24	90.2	87.4	79.4	71.8	49.6	90.6	80.2	81.4	80.4	77.4
	48	279.2	247.2	224	203.6	176	234.8	220.4	220.8	232.4	183.2
	96	484	467.2	461.6	446.4	444	439.2	401.6	416.8	446.4	372
	168	656.4	627.6	609.6	692.4	613.2	709.2	658.8	660	690	660
	336	1475.6	1495.2	1369.2	1537.2	1299.2	1475.6	1582	1590.4	1758.4	1394.4
	total	3074.8	3004.6	2820.6	3007.8	2659.4	3028.8	2996.2	3051.6	3288.4	2769.2
	WT-shZDHHC4
0 hr	0	5.56667	10.1333	8.1	5.5	10.5667	9.43333	6.8	9.73333	8.13333	11.2667
12hr	12	2.5	2.66667	2.8	3.3	1.76667	3.2	2.23333	3.03333	3.53333	1.3
24hr	24	5.93333	8.73333	10.9333	8.16667	9.83333	6.46667	4.66667	8.93333	9.73333	9.03333
48hr	48	8.06667	9.26667	8.83333	9.3	8.43333	6.56667	10.3667	9.9	8.13333	10.4667
4d	96	9.23333	6.93333	7.6	9.4	11.9	9.8	6.3	6.86667	6.8	7.3
1w	168	7.4	12.6667	6.63333	7.9	6.83333	13.5667	7.86667	9.63333	8.56667	8
2w	336	6.96667	8.73333	8.83333	8.8	9.86667	8.06667	8	7.63333	9.36667	7.96667
	0
	12	48.4	76.8	65.4	52.8	74	75.8	54.2	76.6	70	75.4
	24	50.6	68.4	82.4	68.8	69.6	58	41.4	71.8	79.6	62
	48	168	216	237.2	209.6	219.2	156.4	180.4	226	214.4	234
	96	415.2	388.8	394.4	448.8	488	392.8	400	402.4	358.4	426.4
	168	598.8	705.6	512.4	622.8	674.4	841.2	510	594	553.2	550.8
	336	1206.8	1797.6	1299.2	1402.8	1402.8	1817.2	1332.8	1450.4	1506.4	1341.2
	total	2487.8	3253.2	2591	2805.6	2928	3341.4	2518.8	2821.2	2782	2689.8
	WT-shAPT1
0 hr	0	10.5667	10.6667	8.96667	10.3667	11.8667	8.63333	8.16667	10.2667	9.06667	11.6
12hr	12	3.1	3.86667	4.16667	4.96667	3.76667	3.53333	3.8	5.46667	7.5	3.1
24hr	24	10.9	11.3667	10.5	11.9667	10.7	10.9667	9.06667	9.5	11	10.4667
48hr	48	10.1	7.33333	9.23333	8.7	7.76667	10.6	10.6333	9.8	11.9667	6.53333
4d	96	12.3	12.1667	11.5	8.26667	10.6	9.66667	11.4	9.2	12.7667	8.33333
1w	168	11.3333	7.6	9.76667	5.83333	13.9	10.0333	10	10.0667	10.4333	9.13333
2w	336	10	10.0333	11.4	8.53333	11	9.46667	11.7667	7.6	14.1333	9.1
	0
	12	82	87.2	78.8	92	93.8	73	71.8	94.4	99.4	88.2
	24	84	91.4	88	101.6	86.8	87	77.2	89.8	111	81.4
	48	252	224.4	236.8	248	221.6	258.8	236.4	231.6	275.6	204
	96	537.6	468	497.6	407.2	440.8	486.4	528.8	456	593.6	356.8
	168	850.8	711.6	765.6	507.6	882	709.2	770.4	693.6	835.2	628.8
	336	1792	1481.2	1778	1206.8	2091.6	1638	1828.4	1484	2063.6	1531.6
	total	3598.4	3063.8	3444.8	2563.2	3816.6	3252.4	3513	3049.4	3978.4	2890.8
Saline
	WT-shScramble
0 hr	0	12.5333	7.9	5.36667	11	7.53333	8.43333	11.5667	9.66667	9.16667	8.56667
12hr	12	9.9	11.9333	7.03333	11.9667	10.1333	6.16667	6.33333	10.0333	6.76667	7.13333
24hr	24	8.96667	11.2333	10.2	9.66667	7.5	8.7	11.5	9.7	12.4	9.53333
48hr	48	7.23333	6.7	7.23333	11.5333	10.2667	6.43333	9.2	11.5333	7.9	9.16667
4d	96	12.6333	9.1	8.6	11.1333	8.66667	10.4333	8.76667	10.7667	8.7	11.7333
1w	168	10.1	10.5	8.7	9.3	11.3333	6.4	7.63333	11.5667	9.23333	9.13333
2w	336	8.46667	10.4667	7.73333	9.46667	9.63333	10.4667	9.33333	9.56667	10.2	11.3333
	0
	12	134.6	119	74.4	137.8	106	87.6	107.4	118.2	95.6	94.2
	24	113.2	139	103.4	129.8	105.8	89.2	107	118.4	115	100
	48	194.4	215.2	209.2	254.4	213.2	181.6	248.4	254.8	243.6	224.4
	96	476.8	379.2	380	544	454.4	404.8	431.2	535.2	398.4	501.6
	168	818.4	705.6	622.8	735.6	720	606	590.4	804	645.6	751.2
	336	1559.6	1761.2	1380.4	1576.4	1761.2	1416.8	1425.2	1775.2	1632.4	1719.2
	total	3297	3319.2	2770.2	3378	3360.6	2786	2909.6	3605.8	3130.6	3390.6
	WT-shZDHHC4
0 hr	0	9.2	5.7	6.56667	7.43333	7.4	10.8333	8.9	8.1	11.2667	7.8
12hr	12	8.7	10.7333	5.93333	5.93333	10.4	9.13333	7.03333	7.93333	7.26667	6.2
24hr	24	7.2	10	9.6	11.4333	9.1	9.73333	10.7667	10.2	9.06667	8.5
48hr	48	8.36667	8.76667	9.9	9	9.16667	8.53333	13.2667	9.23333	10.1333	11.0667
4d	96	6.36667	9.7	8.73333	8.7	7.7	9.7	8.8	10.8333	10.1667	10.2333
1w	168	7.3	8.86667	6.06667	11	7.36667	9.56667	11.0667	8.46667	9.06667	5.83333
2w	336	5.93333	5	10.6333	10.1333	8.33333	7.66667	7.6	9.46667	10.2333	8.7
	0
	12	107.4	98.6	75	80.2	106.8	119.8	95.6	96.2	111.2	84
	24	95.4	124.4	93.2	104.2	117	113.2	106.8	108.8	98	88.2
	48	186.8	225.2	234	245.2	219.2	219.2	288.4	233.2	230.4	234.8
	96	353.6	443.2	447.2	424.8	404.8	437.6	529.6	481.6	487.2	511.2
	168	492	668.4	532.8	709.2	542.4	693.6	715.2	694.8	692.4	578.4
	336	1111.6	1164.8	1402.8	1775.2	1318.8	1447.6	1568	1506.4	1621.2	1220.8
	total	2346.8	2724.6	2785	3338.8	2709	3031	3303.6	3121	3240.4	2717.4
	WT-shAPT1
0 hr	0	8.63333	10.0333	5.63333	12.8667	13.8	7.7	7.6	10.5333	10.6	10.3333
12hr	12	9.23333	8.8	8.83333	6.8	6.33333	6.56667	10.3	10.5	9.73333	9.43333
24hr	24	11.3	10.7667	9.3	9.36667	7.36667	8.8	7.36667	6.26667	8.53333	7.46667
48hr	48	6.66667	10.3333	10.8	12.9333	13.1	8.6	9.66667	10.7333	12.1	11.4
4d	96	11.2	9.06667	12.5333	10.5333	10.1333	5.96667	7.43333	12.0333	12.8	11.0667
1w	168	9.9	11.5667	11.8667	10.1667	10.8333	12.1667	11.8667	10.2333	11.2	9.63333
2w	336	10.4	7.96667	13.3	8.26667	10.9667	12.7667	6.76667	15.3333	10.8667	8.7
	0
	12	107.2	113	86.8	118	120.8	85.6	107.4	126.2	122	118.6
	24	123.2	117.4	108.8	97	82.2	92.2	106	100.6	109.6	101.4
	48	215.6	253.2	241.2	267.6	245.6	208.8	204.4	204	247.6	226.4
	96	428.8	465.6	560	563.2	557.6	349.6	410.4	546.4	597.6	539.2
	168	759.6	742.8	878.4	745.2	754.8	652.8	694.8	801.6	864	745.2
	336	1705.2	1640.8	2114	1548.4	1831.2	2094.4	1565.2	2147.6	1853.6	1540
	total	3339.6	3332.8	3989.2	3339.4	3592.2	3483.4	3088.2	3926.4	3794.4	3270.8
Carrageenan
	V1KO-shScramble
0 hr	0	10.1	12.9667	12.4667	10.8333	11.6667	9.76667	9.93333	9	12.5667	11.9333
12hr	12	14.5333	11.9333	8.36667	11.4333	7.73333	9.6	7.5	14.6	6.8	10.7333
24hr	24	10.3	13.1333	11.3333	11.7	11.7667	11	10.9	12.6333	10.6	13.3667
48hr	48	11.0333	14.6	10.7667	14.4	11.2667	10.9333	12.0667	11.9	12.5	10.4667
4d	96	8.93333	8.6	13.9333	11.9667	11.8	12.4333	11.1667	9.93333	9.1	11.7
1w	168	15.1333	11.0667	10.9	12.6333	10.3	9.83333	12.5	12.3	6.43333	12.9667
2w	336	6.7	10.9333	14.3	13.8333	9.36667	12.1333	12.2667	13.5333	8.5	13.5
	0
	12	147.8	149.4	125	133.6	116.4	116.2	104.6	141.6	116.2	136
	24	149	150.4	118.2	138.8	117	123.6	110.4	163.4	104.4	144.6
	48	256	332.8	265.2	313.2	276.4	263.2	275.6	294.4	277.2	286
	96	479.2	556.8	592.8	632.8	553.6	560.8	557.6	524	518.4	532
	168	866.4	708	894	885.6	795.6	801.6	852	800.4	559.2	888
	336	1834	1848	2116.8	2223.2	1652	1845.2	2080.4	2170	1254.4	2223.2
	total	3732.4	3745.4	4112	4327.2	3511	3710.6	3980.6	4093.8	2829.8	4209.8
	V1KO-shZDHHC4
0 hr	0	11.9667	14.5333	8.86667	11.3333	11.2667	9.2	10.8333	11.9667	12.7333	9.9
12hr	12	13	10.6333	12.1333	9.8	10.1667	8.1	8.9	9.06667	10.1667	12.8
24hr	24	12.8667	8.3	13	14.0667	8.5	12.7333	14	13.7	10.0333	10.9667
48hr	48	12.8667	9.7	9.26667	9.66667	8.56667	11.7667	10.4	12.3667	12.1667	10.4
4d	96	11.5333	13.9667	12.2	13.7	11.9667	13.8667	8.36667	14.8333	12.2	10.7667
1w	168	12.5333	8.93333	11.1333	8.7	12.7333	12.5667	12.7	9.83333	14.9333	11.5
2w	336	8.76667	12.4667	12.1333	12.6333	11.2	9.2	12.6333	10.8333	10.2333	12.3667
	0
	12	149.8	151	126	126.8	128.6	103.8	118.4	126.2	137.4	136.2
	24	155.2	113.6	150.8	143.2	112	125	137.4	136.6	121.2	142.6
	48	308.8	216	267.2	284.8	204.8	294	292.8	312.8	266.4	256.4
	96	585.6	568	515.2	560.8	492.8	615.2	450.4	652.8	584.8	508
	168	866.4	824.4	840	806.4	889.2	951.6	758.4	888	976.8	801.6
	336	1789.2	1797.6	1954.4	1792	2010.4	1828.4	2128	1736	2114	2004.8
	total	3855	3670.6	3853.6	3714	3837.8	3918	3885.4	3852.4	4200.6	3849.6
	V1KO-shAPT1
0 hr	0	14	9.83333	10.5	9.3	12.1333	9.63333	9.73333	9.8	12.2333	11.9333
12hr	12	12.3	10.0333	11.2667	9.1	9.26667	10.3	9.5	12.1333	6.9	14.1
24hr	24	11.2667	12.5333	11.8333	9.16667	12	10.2333	12.5	10.9667	11.4	11.1667
48hr	48	10.8	10.7667	8.9	12.2333	9.06667	12.1	11.1	13	11.1333	7.26667
4d	96	11.6333	11.4667	9.96667	13.8667	13.6	8.5	7.33333	11.7667	11.1667	14.7333
1w	168	8.7	9.2	10.9667	11.9333	10.2333	10.3667	14.3	13.3333	9.36667	12.1667
2w	336	10.2333	11.5333	12.3667	8.63333	10.5667	8.86667	7	9.96667	12.8333	12.8333
	0
	12	157.8	119.2	130.6	110.4	128.4	119.6	115.4	131.6	114.8	156.2
	24	141.4	135.4	138.6	109.6	127.6	123.2	132	138.6	109.8	151.6
	48	264.8	279.6	248.8	256.8	252.8	268	283.2	287.6	270.4	221.2
	96	538.4	533.6	452.8	626.4	544	494.4	442.4	594.4	535.2	528
	168	732	744	753.6	928.8	858	679.2	778.8	903.6	739.2	968.4
	336	1590.4	1741.6	1960	1727.6	1747.2	1615.6	1789.2	1957.2	1864.8	2100
	total	3424.8	3553.4	3684.4	3759.6	3658	3300	3541	4013	3634.2	4125.4
Saline
	V1KO-shScramble
0 hr	0	10.6	14.7	13.6	11.4	9.73333	11.3667	10.1667	14.6333	12.3667	11.4
12hr	12	9.3	12.7667	13.5	12.6333	12.1667	10.4333	13.9	11.7667	9.23333	8.63333
24hr	24	12.8	10.5333	11.3667	10.7667	12	11.7	11.4	13.0667	10.0667	10.6333
48hr	48	10.9333	11.8	11.1667	15.1	13.8667	10.3667	13.6333	12.9667	12.7	10.8667
4d	96	14.9333	11.4	13.8333	13.7667	13.7667	14.6	13.4667	12.9333	9.56667	9.76667
1w	168	13.4	13	11.4333	14.3	14.7333	11.1	11.1667	14.9333	12.4667	12.6333
2w	336	11.4667	10	9.73333	11.0333	12.0667	10.9	10.7	13.5667	10.8667	14.4333
	0
	12	119.4	164.8	162.6	144.2	131.4	130.8	144.4	158.4	129.6	120.2
	24	132.6	139.8	149.2	140.4	145	132.8	151.8	149	115.8	115.6
	48	284.8	268	270.4	310.4	310.4	264.8	300.4	312.4	273.2	258
	96	620.8	556.8	600	692.8	663.2	599.2	650.4	621.6	534.4	495.2
	168	1020	878.4	909.6	1010.4	1026	925.2	886.8	1003.2	793.2	806.4
	336	2088.8	1932	1778	2128	2251.2	1848	1836.8	2394	1960	2273.6
	total	4266.4	3939.8	3869.8	4426.2	4527.2	3900.8	3970.6	4638.6	3806.2	4069
	V1KO-shZDHHC4
0 hr	0	11.6333	14.4333	11.2667	13.1333	11.3333	13.6	11.6333	11.6	12.3333	14.1333
12hr	12	9.23333	7.36667	10.9667	12.5667	16	13.4667	11.4667	13.0667	15.9667	11.1
24hr	24	14.1667	11.6667	17	10.9333	10.9667	12.3667	13.0667	11.3	12.2333	12.7333
48hr	48	11.4333	14.5667	12.6	9.33333	14.1333	12.8	10.7667	14.3333	12	15.1667
4d	96	12	11	13	13.4	12.6667	12.5667	11.4667	13.5333	11.7667	10.6667
1w	168	10.8333	11.2333	11.4	13.8667	14.1333	11.6667	12.6667	11	9.63333	13.4333
2w	336	9.56667	10	13.7333	8.4	9.93333	14.2333	11.3667	11.6667	14.1	13.7
	0
	12	125.2	130.8	133.4	154.2	164	162.4	138.6	148	169.8	151.4
	24	140.4	114.2	167.8	141	161.8	155	147.2	146.2	169.2	143
	48	307.2	314.8	355.2	243.2	301.2	302	286	307.6	290.8	334.8
	96	562.4	613.6	614.4	545.6	643.2	608.8	533.6	668.8	570.4	620
	168	822	800.4	878.4	981.6	964.8	872.4	868.8	883.2	770.4	867.6
	336	1713.6	1783.6	2111.2	1870.4	2021.6	2175.6	2018.8	1904	1993.6	2279.2
	total	3670.8	3757.4	4260.4	3936	4256.6	4276.2	3993	4057.8	3964.2	4396
	V1KO-shAPT1
0 hr	0	12.6333	13.1	14.7	9.9	9.4	16.7707	12.1667	12.4	10.1667	9.66667
12hr	12	10.7667	11.5667	10.6667	13.1	11.5667	12.9333	12.1	9.76667	11.0667	10.8333
24hr	24	10.8667	13.3	11.7	14.4	10.2667	9.43333	11.9667	13.0667	14.1333	17.1667
48hr	48	10.2667	11.3667	13.0333	10.7333	12.1333	13.5333	13.9667	10.7	13.3333	11.1
4d	96	9.43333	13.5333	10.5667	14.1	11.4	15.8333	11.6	12.8667	12.5667	15.4667
1w	168	12.6667	13.1667	11.7333	11.5	9.96667	11.0667	11.2667	10.8	17.2667	14.3333
2w	336	9.86667	12.1	9.36667	12.2667	11.1333	11.7333	10.6	12.2667	9.9	11.3333
	0
	12	140.4	148	152.2	138	125.8	178.224	145.6	133	127.4	123
	24	129.8	149.2	134.2	165	131	134.2	144.4	137	151.2	168
	48	253.6	296	296.8	301.6	268.8	275.6	311.2	285.2	329.6	339.2
	96	472.8	597.6	566.4	596	564.8	704.8	613.6	565.6	621.6	637.6
	168	795.6	961.2	802.8	921.6	769.2	968.4	823.2	852	1074	1072.8
	336	1892.8	2122.4	1772.4	1996.4	1772.4	1915.2	1836.8	1937.6	2282	2156
	total	3685	4274.4	3724.8	4118.6	3632	4176.42	3874.8	3910.4	4585.8	4496.6

## Sheet: 最终结果
		ave.	sd.		p-turkey
Carrageenan	WT-shScramble	2970.14	177.921		con vs ZD	0.2619		3074.8	3004.6	2820.6	3007.8	2659.4	3028.8	2996.2	3051.6	3288.4	2769.2
	WT-shZDHHC4	2741.88	287.378		con vs APT1	0.0549		2407.8	3173.2	2511	2725.6	2848	3261.4	2438.8	2741.2	2702	2609.8
	WT-shAPT1	3317.08	435.984		ZD vs APT1	0.0011		3598.4	3063.8	3444.8	2563.2	3816.6	3252.4	3513	3049.4	3978.4	2890.8
Carrageenan	V1KO-shScramble	3825.26	434.118		con vs ZD	0.9761		3732.4	3745.4	4112	4327.2	3511	3710.6	3980.6	4093.8	2829.8	4209.8
	V1KO-shZDHHC4	3853.7	158.259		con vs APT1	0.493		3855	3570.6	3853.6	3714	3837.8	3918	3885.4	3852.4	4200.6	3849.6
	V1KO-shAPT1	3669.38	249.879		ZD vs APT1	0.3761		3424.8	3553.4	3684.4	3759.6	3658	3300	3541	4013	3634.2	4125.4
