# Supplementary material for: Palmitoylation by ZDHHC4 inhibits TRPV1-mediated nociception
Source: EMBO Rep. 2024 Nov 11;26(1):101–21. doi: 10.1038/s44319-024-00317-0 (PMC11724110; doi:10.1038/s44319-024-00317-0)
Supplement: Supplementary file 10 — Source data Fig. 8 [file 44319_2024_317_MOESM10_ESM.zip › 8D/fig8D_mechanical allodynia_Carrageenan.xlsx]

## Sheet: Sheet1
mechanical allodynia
		Carrageenan
T.P.	number	WT-shScramble					WT-shZDHHC4					WT-shAPT1
0 hr	1	4.8	5.2	4.3			5	5.7	5.9			6.1	5.5	5.7
	2	4.7	6.1	5.2			5.5	5.6	4.8			5.6	4.7	6
	3	5.2	5.8	5			5.7	4.3	5.4			7.1	5.8	5.9
	1	5.8	5.2	6.3			6.2	5.5	5.2			5	3.9	5.6
	2	4.7	5	6.1	5.05	0.846392	4.5	4.5	4.8	4.97	0.855469	4.8	4.6	4.6	5.16	0.773973
	3	6.3	5.8	6.1			5.8	6.1	5.4			6	4.3	5.2
	7	4	5.4	3.2			3.3	5.8	5.6			5.2	4.5	5.6
	8	5.1	3.7	5.7			5.2	5.2	3.5			4.8	4.7	3.6
	9	5	5.3	4			5.4	4	3.8			6.3	5.1	4.9
	10	4.1	5	3.4			4.1	4.2	3.1			4.6	5	4.1
12h	1	2.8	2.7	2.5			1.7	2.2	2.1			2.6	2.3	2.5
	2	1.7	1.9	1.4			2.2	1.7	2.5			2.9	2.6	2.7
	3	2.5	2.4	2.6			0.4	2.1	1.9			2.1	2.2	3.3
	4	2.2	1.9	3.5			1.6	1.3	2.2			2.7	1.1	3.1
	5	1.3	1.7	1.9	2.30667	0.769206	2.5	2.5	2.7	1.88667	0.836138	3	2.3	1.6	2.99667	0.969708
	6	2.4	2.4	1.8			1.5	2	2.5			2.3	3.3	2.8
	7	3.2	1.4	2.8			0.7	3.3	1.2			4.7	2.7	3.3
	8	4.2	1.9	2			1.3	4.6	2			3.7	4.6	3.2
	9	3.6	1.7	3.8			0.9	1.1	1.2			3.8	2.3	5.3
	10	1.7	2.2	1.1			1	1.4	2.3			4.4	4.5	2
	1	4	2.9	3.9			3.2	3.5	3.5			4.6	4.1	3.5
	2	3.7	2.4	3.5			4.7	4	4.6			3.6	3.4	3.8
	3	1.4	3.6	3.7			2.9	0.3	2.8			4.1	4.3	3.9
24h	1	4.6	2.4	3.8			3.1	1.4	1.7			3.2	3.5	2.6
	2	3.2	2.6	2.1	3.01333	0.85045	2.5	3.1	4.2	2.43333	1.29224	2.1	2.3	4.1	3.43667	0.800208
	3	4.1	2.4	2.8			2.3	0.8	2.8			2.5	2.5	3
	7	3.2	1.4	2.8			1.7	1.4	1.2			4	2.7	3.3
	8	2.4	2.9	2			0.4	3.3	2			3.7	3.6	3.2
	9	1.4	2.9	3.8			1.7	4.6	0.6			3.8	2.3	5.3
	10	4	3	3.5			1	1.4	2.3			4.4	3.7	2
	1	5	2.4	4.4			4.1	3.6	4.6			4.5	5	4.8
	2	4.2	2.6	4.3			2.5	4.4	3.9			3.7	4.3	5.1
	3	3.4	5.5	2.9			2.9	4	3.4			4.8	4.9	5.1
	4	5.2	2.5	3.4			2.4	1.2	4.6			2.1	2.2	3.8
48h	5	6.2	2.7	4.2	3.8	1.145	4.5	3.4	3.9	3.02	1.13909	4.2	4.9	2.3	4.33667	0.97432
	6	4.1	5.2	3.8			1.2	1.4	4.4			4.7	4.7	6.2
	7	2.2	3.2	3.4			1.8	1.8	2.3			5.1	5.5	4
	8	5.3	2.6	5.2			2.4	4.2	1.7			4.8	5.6	4.4
	9	2.7	4.9	4.3			1.5	3.9	2			3.9	3.9	4.3
	10	3.4	2.6	2.2			3.5	3.1	2			4.4	2.8	4.1
	1	2.5	6.4	4.7			4.2	3.4	2.9			5.7	6.5	5.7
	2	4.9	3.4	5.3			5.1	3.4	4.7			6.6	7.2	5.2
	3	5.7	4.2	4.6			4.4	5.2	3.8			5.1	6.4	4.9
	4	5	3.3	4.2			5.7	3	4.4			4.8	5.6	5.8
4d	5	5.8	4.3	5.1	4.57333	1.09888	4	5.5	2.6	3.66667	1.12014	6.5	4.4	6.2	5.22333	0.982847
	6	4.8	5	2.6			4.6	2.8	1.5			6.7	4.5	5.2
	7	3.5	2.7	4.7			2.9	3.7	2.4			5.1	5.3	4
	8	6.4	4.8	5.6			4.2	2.4	3.7			5.8	4.2	4.3
	9	6.6	5.2	4.4			2.5	5.7	2.5			4.7	4.6	3.3
	10	3.9	4.4	3.2			2.4	3.6	2.8			4.5	3.7	4.2
	1	5.6	6.2	5.3			4.3	3.9	4.2			6.3	6.2	5.5
	2	5.2	5.5	4.2			5.3	6	5.6			5.3	5.6	5
	3	6.9	6.4	5.8			6.1	5.2	5.9			6.2	6.1	7.1
	4	3.5	3.2	5.1			2.6	2.1	4.9			7.2	4.8	4.2
1w	5	4.7	6.1	5.5	5.13333	1.23242	5.5	3.7	3.7	4.5	1.1089	4.4	6.4	4.2	5.38	1.03471
	6	5.3	6.2	5.5			6.4	4.3	4.4			5.1	5.2	6.7
	7	4.2	6.6	5			2.8	3.7	4.2			5.1	4.6	3.9
	8	4.5	7.1	6.8			5.3	5.5	3.3			4.5	5.4	5.6
	9	3.7	3.2	2.8			4.7	4.9	3.1			6.5	4.6	4.1
	10	3	4.6	6.3			4.2	5.5	3.7			7.4	4.5	3.7
	1	4.3	5.6	5.4			5.1	5.2	5.6			5.8	6.3	5.7
2w	2	6	5.4	5.5			5.7	5.2	6.1			5	5.8	5.1
	3	5.9	6.7	6.9			6.2	6.6	6.7			5.1	5.4	6.7
	4	7.2	5.1	6.4			4.7	6.1	3.2			3.6	4.9	6.8
	5	6.8	3.5	4.1	5.3963	1.16752	5.3	5.4	3.7	5.44074	1.51838	4.2	4.5	7.3	5.16667	1.42557
	6	2.6	5.1	4.9			2.8	6.4	3.3			3.9	4	6.8
	7	6.9	6.4	5.8			6.1	5.2	5.9			6.2	6.1	7.1
	8	4.5	6	3.6			6.5	3.5	8			6.8	4.8	2.1
	9	4.7	6.4	4			10.2	3.6	4.6			4.3	1.1	4.1
	10	4.8	6.8	4.8			4	5.5	5.8			5	4.3	5.7
	Carrageenan
T.P.	WT-shScramble		WT-shZDHHC4		WT-shAPT1
con	ave	SD	ave	SD	ave	SD
0 hr	5.05	0.846392	4.97	0.855469	5.16	0.773973
12hr	2.30667	0.769206	1.88667	0.836138	2.99667	0.969708
24hr	3.01333	0.85045	2.43333	1.29224	3.43667	0.800208
48hr	3.8	1.145	3.02	1.13909	4.33667	0.97432
4d	4.57333	1.09888	3.66667	1.12014	5.22333	0.982847
1w	5.13333	1.23242	4.5	1.1089	5.38	1.03471
2w	5.3963	1.16752	5.44074	1.51838	5.16667	1.42557
		V1KO-shScramble					V1KO-shZDHHC4					V1KO-shAPT1
0 hr	1	5.8	5.2	6.3			6.1	5.7	6			5.8	5.6	5.2
	2	4.8	5	4.2			5.6	4.6	5.1			5.3	4.6	5.5
	3	6.3	5.8	6.1			5.6	5.3	5.9			6.2	6.7	7
	4	5.1	4.9	4.2			6.2	5.1	4.5			4.3	6.7	6.8
	5	3.2	3.1	5.1	5.18667	1.22917	5	4.9	5.5	5.17333	0.911964	5.4	4.2	7.6	5.22667	1.20256
	6	6.6	4.5	3.8			6.7	5.7	5			5.1	4.8	6.5
	7	6.8	6.8	5.7			4.5	4.7	3.4			4.6	3.3	4.4
	8	7.1	4.1	6.4			4.2	7.3	5.3			5.9	4.8	4.3
	9	3.3	4.4	4.3			4	4.2	6.3			4.1	4.4	3.2
	10	7.6	3.7	5.4			3.7	3.9	5.2			3.4	4	7.1
12 hr	1	4.5	3.1	4.9			3.9	4.8	4.6			5.3	4	4.2
	2	3.7	1.7	4.6			5.7	4.7	3.6			4.7	3.7	5.1
	3	5.3	4.7	4.3			4.5	4.4	4.7			5.5	4.8	4.4
	4	3.3	4.1	4.2			5.3	4.2	4.4			4.3	5	4.7
	5	5.7	3.9	5.5	4.04	1.11188	2.6	2.6	3.4	4.05667	1.32423	3.4	2.2	1.8	3.9	1.2501
	6	4.1	3.7	3.6			7.9	3.8	3.5			2.5	3.7	2.9
	7	5.5	2.5	4.2			1.2	3.2	2.7			3.6	6.1	3.5
	8	4.9	2.4	3.2			1.5	3.4	4.6			5.8	2.5	2.1
	9	3.2	2.1	3.3			4.8	3.2	5.6			4.2	4.9	3.8
	10	4.7	3.8	6.5			5.1	3	4.8			4.7	1.3	2.3
24 hr	1	4.8	5.2	5.1			6.3	6.5	5.7			5.1	5.7	5.4
	2	6.7	6.7	5.5			5.2	5.7	4.9			4.8	6.6	6.4
	3	6.2	6.3	5.8			5.6	6.2	5.3			5.7	7.2	5.8
	4	7.3	5.1	6.2			5	5.8	4.9			5.6	4.1	6.2
	5	4.9	4.7	5.5	5.12333	1.03046	4.6	5.6	4.7	5.23	1.00487	6.1	4.7	5.4	5.41	0.926004
	6	5.7	5.2	4.8			6.3	7.5	5.5			4.4	6.5	3.5
	7	4.4	4.8	3.2			3.9	5.7	6.3			5.7	4.2	4.8
	8	3.1	3.3	4.5			4.6	5.2	5.1			4.3	5	3.7
	9	3.8	4.9	5.9			3.2	5	4.1			6.3	5.2	5.5
	10	4.5	5.4	4.2			2.9	5.9	3.7			5.5	6.5	6.4
48 hr	1	5.4	6.1	6.4			5.9	5.3	4.5			4.5	4.9	5.8
	2	4.8	4.9	6.3			5.5	5.6	4.8			5.5	5.8	4.8
	3	5.8	6.4	6			5.9	6.2	6.1			6.6	6.1	6.7
	4	4.7	5.7	6.8			5.7	6.6	6.7			7.7	6.8	5.6
	5	5.9	4.4	5.6	5.33333	1.00527	4.7	5.3	5.5	5.29667	0.963286	5.6	6.4	5.1	5.42667	1.12094
	6	4.2	5.2	6.4			4.2	3.5	3.4			6.8	5.7	5.5
	7	3.3	4.7	4.6			3.9	5.4	6.1			5.7	6.2	4.6
	8	4.5	4.3	5			4.5	6.4	5.6			4.8	5.2	4.3
	9	3.7	4.2	4.8			5.6	6.8	4.7			6.8	2.8	3.9
	10	6.9	5.6	7.4			3.7	6.3	4.5			3.9	5.4	3.3
4d	1	5.4	5.7	4.7			4.7	4.9	5.5			5.3	4.5	6.2
	2	5.4	5.1	6.3			5.4	5.7	6.1			4.8	5.8	6.3
	3	6.1	6.7	6.7			6	5.1	5.4			5.3	5.6	7
	4	5.3	6.1	6.6			6.6	5.4	5.5			4.7	4.7	5.3
	5	7.9	6.2	5.9	5.52	0.945187	7.3	5.5	5.5	5.51667	0.869436	5.6	5.2	6.7	5.06667	1.10931
	6	4.7	6.4	4.8			5.4	5.3	5.9			3.6	3.7	5.2
	7	3.7	5.6	4.5			6.8	4.7	5.4			6.1	4.3	4.5
	8	4.7	5.8	3.7			2.9	3.8	5.3			4.4	4.6	6.7
	9	5.7	4.6	4.4			5.3	5.8	6.9			5.5	6.2	5.3
	10	6.4	5.2	5.3			5.6	6.6	5.2			2.7	3.5	2.7
1 w	1	6.2	6	6.3			6.3	6.4	6.1			6	5.2	5.4
	2	4.6	4.9	5.1			5.2	4.6	5.3			5.3	5.1	4.4
	3	5.4	5.7	6.3			6.1	5.8	5.7			6.9	6.5	5
	4	4.6	5.2	5.6			5.6	3.5	5.2			4.9	5.8	3.5
	5	5.3	7.5	6.5	5.04333	1.17111	6.5	4.7	6.1	5.06333	1.18772	4.2	5.7	5.3	5.33	1.28631
	6	3.8	3.8	5.5			4.5	2.7	4.9			6.6	3.5	6.4
	7	4.3	4.9	4.7			7.3	4.1	4.7			3.8	5.8	3.3
	8	3.7	4.6	6.3			7.4	3.8	5.6			6.7	7.7	7.3
	9	6.2	5.4	4.4			4.1	4.4	4.3			2.9	5.1	5.4
	10	2.2	3.4	2.9			4.5	3.2	3.3			6.7	6.3	3.2
2 w	1	3.4	4.5	3.2			6.2	7.6	4.7			0.7	4	6.6
	2	6	8.9	3.1			6.8	6.3	7.3			5.6	2.9	5.9
	3	6.4	2.2	3.9			1.3	5.4	7.7			3.9	3	3.9
	4	3.2	2.7	4.2			5.1	4.1	7.8			7	5.7	6.9
	5	6.5	8.3	4.9	5.40667	2.47761	7.2	4.7	5.3	5.46	1.67076	6.1	5.5	7.9	5.17667	2.0082
	6	3.1	7.3	9.2			4.7	4.2	8			5.9	4.6	6.9
	7	7.5	9.1	2			4.9	6	4			7.4	6.8	5.3
	8	6.7	4.4	0.5			5.6	4.6	5.7			4.2	7.1	3.2
	9	6.9	5.7	5.4			4.4	5.9	1.4			0.8	3.4	5
	10	9.1	4.4	9.5			3.8	5.9	7.2			3.5	6.1	9.5
	Carrageenan
T.P.	V1KO-shScramble		V1KO-shZDHHC4		V1KO-shAPT1
con	ave	SD	ave	SD	ave	SD
0 hr	5.18667	1.22917	5.17333	0.911964	5.22667	1.20256
12hr	4.04	1.11188	4.05667	1.32423	3.9	1.2501
24hr	5.12333	1.03046	5.23	1.00487	5.41	0.926004
48hr	5.33333	1.00527	5.29667	0.963286	5.42667	1.12094
4d	5.52	0.945187	5.51667	0.869436	5.06667	1.10931
1w	5.04333	1.17111	5.06333	1.18772	5.33	1.28631
2w	5.40667	2.47761	5.46	1.67076	5.17667	2.0082
