# Supplementary material for: Palmitoylation by ZDHHC4 inhibits TRPV1-mediated nociception
Source: EMBO Rep. 2024 Nov 11;26(1):101–21. doi: 10.1038/s44319-024-00317-0 (PMC11724110; doi:10.1038/s44319-024-00317-0)
Supplement: Supplementary file 10 — Source data Fig. 8 [file 44319_2024_317_MOESM10_ESM.zip › 8D/fig8D_mechanical_AUC_Carrageenan.xlsx]

## Sheet: Sheet1
mechanical allodynia
		Carrageenan															Saline
T.P.	number	WT-shScramble					WT-shZDHHC4					WT-shAPT1					WT-shScramble					WT-shZDHHC4					WT-shAPT1
0 hr	1	4.8	5.2	4.3			5	5.7	5.9			6.1	5.5	5.7			5.8	6.2	5.8			5.9	5.5	6.5			5.8	6.4	5.3
	2	4.7	6.1	5.2			5.5	5.6	4.8			5.6	4.7	6			6.1	7	5.9			6.1	7.5	5.1			5.1	4.7	5
	3	5.2	5.8	5			5.7	4.3	5.4			7.1	5.8	5.9			5.1	5.7	5.5			6	7.2	6.1			5.5	5.7	6.5
	1	5.8	5.2	6.3			6.2	5.5	5.2			5	3.9	5.6			3.7	6.3	5.6			4.8	5.6	4.3			3.8	4.6	5.1
	2	4.7	5	6.1	5.05	0.154529	4.5	4.5	4.8	4.97	0.156187	4.8	4.6	4.6	5.16	0.141308	6.7	5	6.6	5.26667	0.175927	5.7	7.3	4.1	5.50333	0.184047	5.7	5.1	4.6	5.25333	0.144535
	3	6.3	5.8	6.1			5.8	6.1	5.4			6	4.3	5.2			5.3	4.7	5			4.2	6.2	5.3			3.9	4.7	6.1
	7	4	5.4	3.2			3.3	5.8	5.6			5.2	4.5	5.6			4.7	5.1	5.2			4.7	3.4	5			5.7	6.3	6
	8	5.1	3.7	5.7			5.2	5.2	3.5			4.8	4.7	3.6			4.1	3.3	3.4			5.3	6.1	4.2			5.8	3.7	4.6
	9	5	5.3	4			5.4	4	3.8			6.3	5.1	4.9			4.2	4.3	5.3			5.4	6.3	5.7			4.4	5.2	4.5
	10	4.1	5	3.4			4.1	4.2	3.1			4.6	5	4.1			4.9	4.9	6.6			3.9	5.8	5.9			5.9	5.4	6.5
12h	1	2.8	2.7	2.5			1.7	2.2	2.1			2.6	2.3	2.5			5.6	5.8	6			6	5.6	5.3			5.4	6.2	5.5
	2	1.7	1.9	1.4			2.2	1.7	2.5			2.9	2.6	2.7			6.2	5.5	5.9			5.9	6.1	5			5.7	5.6	5.6
	3	2.5	2.4	2.6			0.4	2.1	1.9			2.1	2.2	3.3			5.7	5.9	5.5			5.8	5.5	5.8			6	6.1	5.7
	4	2.2	1.9	3.5			1.6	1.3	2.2			2.7	1.1	3.1			4.7	4.9	6.6			5.2	4.4	4.4			5.2	3.8	6
	5	1.3	1.7	1.9	2.30667	0.140437	2.5	2.5	2.7	1.88667	0.152657	3	2.3	1.6	2.99667	0.177044	4.5	5.8	6.1	4.73667	0.211262	5	5.1	4.1	4.92333	0.17989	5.3	4	4.1	4.74333	0.207208
	6	2.4	2.4	1.8			1.5	2	2.5			2.3	3.3	2.8			5.4	4.7	4			5.7	5.7	5.4			6.1	4.2	5.7
	7	3.2	1.4	2.8			0.7	3.3	1.2			4.7	2.7	3.3			4.5	2.3	3.4			5.2	6	5.7			5.4	5.3	3.6
	8	4.2	1.9	2			1.3	4.6	2			3.7	4.6	3.2			5	3.2	3.1			4.2	4.3	3.2			3.1	3.9	3.9
	9	3.6	1.7	3.8			0.9	1.1	1.2			3.8	2.3	5.3			3.4	4	3.9			4.7	3.9	2.5			5	4	2.8
	10	1.7	2.2	1.1			1	1.4	2.3			4.4	4.5	2			3.7	3	3.8			3.6	2.8	5.6			2.2	3.2	3.7
	1	4	2.9	3.9			3.2	3.5	3.5			4.6	4.1	3.5			7.1	3.3	8			6.5	2.7	6.5			6.7	7.3	7.1
	2	3.7	2.4	3.5			4.7	4	4.6			3.6	3.4	3.8			6.9	4.8	6.4			2.6	6.3	6.7			7.2	6.6	6.6
	3	1.4	3.6	3.7			2.9	0.3	2.8			4.1	4.3	3.9			6.8	4.7	6.7			6.9	7.3	4.8			7	7.1	6.7
24h	1	4.6	2.4	3.8			3.1	1.4	1.7			3.2	3.5	2.6			3.3	6.5	5.2			7.3	5.1	6.5			6.5	6.2	5.1
	2	3.2	2.6	2.1	3.01333	0.15527	2.5	3.1	4.2	2.43333	0.23593	2.1	2.3	4.1	3.43667	0.146097	3.4	2.6	6.4	5.18	0.246651	5.7	5.7	6.1	5.19667	0.235058	4.2	6.6	5.6	5.63333	0.215989
	3	4.1	2.4	2.8			2.3	0.8	2.8			2.5	2.5	3			5.9	6.1	4.3			4.9	3.3	3.1			6.1	5.7	5.8
	7	3.2	1.4	2.8			1.7	1.4	1.2			4	2.7	3.3			4.5	6.2	3.9			5.3	4.2	5			4.7	6.4	4
	8	2.4	2.9	2			0.4	3.3	2			3.7	3.6	3.2			4.3	4.9	5.7			4.7	4.9	4.1			5.7	4.5	3.6
	9	1.4	2.9	3.8			1.7	4.6	0.6			3.8	2.3	5.3			3.4	5.5	4.7			5.1	4.6	4.4			3.8	4.3	4.3
	10	4	3	3.5			1	1.4	2.3			4.4	3.7	2			5	4	4.9			4.3	5.2	6.1			4.2	4.4	5
	1	5	2.4	4.4			4.1	3.6	4.6			4.5	5	4.8			6.1	6.2	7.2			5.8	5.4	5.2			6.6	7.4	6.3
	2	4.2	2.6	4.3			2.5	4.4	3.9			3.7	4.3	5.1			5.7	6.8	5.9			6.1	7.1	6			5.6	6.2	6
	3	3.4	5.5	2.9			2.9	4	3.4			4.8	4.9	5.1			6	5.7	5.2			6.2	5.8	5.9			5.8	6.2	6.3
	4	5.2	2.5	3.4			2.4	1.2	4.6			2.1	2.2	3.8			5	4.3	7.3			4.4	4	3.3			5.1	4.2	4
48h	5	6.2	2.7	4.2	3.8	0.209048	4.5	3.4	3.9	3.02	0.207968	4.2	4.9	2.3	4.33667	0.177886	5.2	6.6	6.7	5.48667	0.194979	5.1	6.2	6.2	5.26667	0.172362	3.7	3.9	4.6	5.24333	0.217757
	6	4.1	5.2	3.8			1.2	1.4	4.4			4.7	4.7	6.2			5.7	4.2	4.3			6	5.4	4.9			4.8	2.9	3.7
	7	2.2	3.2	3.4			1.8	1.8	2.3			5.1	5.5	4			4.5	3.8	5.9			5.2	6	6.1			3.8	6.2	3.2
	8	5.3	2.6	5.2			2.4	4.2	1.7			4.8	5.6	4.4			4.4	4.3	6.3			5.5	4.8	5.8			6.5	5.5	6.7
	9	2.7	4.9	4.3			1.5	3.9	2			3.9	3.9	4.3			4.4	4.6	5.6			4.4	5.1	5.1			6.8	5.1	5.6
	10	3.4	2.6	2.2			3.5	3.1	2			4.4	2.8	4.1			5.6	7.4	3.7			4.2	3.4	3.4			4.6	4.6	5.4
	1	2.5	6.4	4.7			4.2	3.4	2.9			5.7	6.5	5.7			5.8	5.7	6.8			3.9	7.1	5.8			5.2	7.6	6.6
	2	4.9	3.4	5.3			5.1	3.4	4.7			6.6	7.2	5.2			5.9	6.2	5.5			6.2	5.5	5.4			5.6	6.3	5.6
	3	5.7	4.2	4.6			4.4	5.2	3.8			5.1	6.4	4.9			6.1	5.9	6.3			5.8	6.3	6.3			5.7	7.1	6.5
	4	5	3.3	4.2			5.7	3	4.4			4.8	5.6	5.8			5.7	4.7	5.8			4.7	7.2	5.4			7.4	4.3	6.5
4d	5	5.8	4.3	5.1	4.57333	0.200627	4	5.5	2.6	3.66667	0.204509	6.5	4.4	6.2	5.22333	0.179443	5.6	4.2	4.5	5.44	0.15732	6.9	4.6	5.7	5.65	0.16977	4.7	4.4	6	5.35333	0.209692
	6	4.8	5	2.6			4.6	2.8	1.5			6.7	4.5	5.2			5.4	6.8	6.4			5	6.7	6.6			5.5	5.3	4.4
	7	3.5	2.7	4.7			2.9	3.7	2.4			5.1	5.3	4			3.9	4.2	6			4.5	6.2	5.9			4.2	4.8	3.1
	8	6.4	4.8	5.6			4.2	2.4	3.7			5.8	4.2	4.3			6.6	5.3	3.7			5.3	4.2	6.6			5.6	5.3	3.7
	9	6.6	5.2	4.4			2.5	5.7	2.5			4.7	4.6	3.3			4.2	4.8	5.7			4.3	4.8	6.4			6.4	3.3	5.4
	10	3.9	4.4	3.2			2.4	3.6	2.8			4.5	3.7	4.2			5.5	5.4	4.6			6.5	4.5	5.2			4.1	4.7	5.3
	1	5.6	6.2	5.3			4.3	3.9	4.2			6.3	6.2	5.5			6.5	5.6	5.7			6.4	5.5	6.8			5.6	6.3	5.8
	2	5.2	5.5	4.2			5.3	6	5.6			5.3	5.6	5			7.3	7.2	5.9			7.6	4.8	5.3			5.8	4.7	5.4
	3	6.9	6.4	5.8			6.1	5.2	5.9			6.2	6.1	7.1			5.8	6.2	5.7			5.4	6.2	5.7			6.2	6.1	6.4
	4	3.5	3.2	5.1			2.6	2.1	4.9			7.2	4.8	4.2			2.8	6.1	8.3			7.7	6.1	4.6			6.5	4.1	4.3
1w	5	4.7	6.1	5.5	5.13333	0.225007	5.5	3.7	3.7	4.5	0.202456	4.4	6.4	4.2	5.38	0.188911	5.6	3.7	6.4	5.66667	0.260915	3.2	4.8	4.6	5.21667	0.292986	5.3	4.5	4.2	5.52667	0.201656
	6	5.3	6.2	5.5			6.4	4.3	4.4			5.1	5.2	6.7			4.4	6.9	4.2			5	3.7	4.5			4.3	4.8	6.8
	7	4.2	6.6	5			2.8	3.7	4.2			5.1	4.6	3.9			3.7	6.3	7.2			2.2	3.5	6.8			4.5	7.3	5.1
	8	4.5	7.1	6.8			5.3	5.5	3.3			4.5	5.4	5.6			6.5	4.2	7.8			6.6	7.8	2.3			3.8	3.8	5.2
	9	3.7	3.2	2.8			4.7	4.9	3.1			6.5	4.6	4.1			6.1	3.3	6.5			3.4	4.1	6.9			7.2	6.3	7.5
	10	3	4.6	6.3			4.2	5.5	3.7			7.4	4.5	3.7			3.1	6.2	4.8			4.5	3.1	7.4			4.6	6.6	6.8
	1	4.3	5.6	5.4			5.1	5.2	5.6			5.8	6.3	5.7			5.7	6.1	5.4			5.4	6.5	6.1			5.9	6.4	5.3
2w	2	6	5.4	5.5			5.7	5.2	6.1			5	5.8	5.1			5.2	5.9	5.9			4.7	5.5	5.6			5.6	7.2	5.1
	3	5.9	6.7	6.9			6.2	6.6	6.7			5.1	5.4	6.7			6.1	6.3	5.8			6.8	6.1	5.8			4.9	6.2	6.5
	4	7.2	5.1	6.4			4.7	6.1	3.2			3.6	4.9	6.8			4.6	4.3	5.2			5.1	3.6	3.5			4.4	6.4	5.8
	5	6.8	3.5	4.1	5.3963	0.229112	5.3	5.4	3.7	5.44074	0.303553	4.2	4.5	7.3	5.16667	0.287141	4.2	5.2	3.6	5.35185	0.182134	7.2	5.3	5.3	5.78889	0.230405	3.9	4.3	7.4	5.84444	0.273801
	6	2.6	5.1	4.9			2.8	6.4	3.3			3.9	4	6.8			3.4	6.5	6.5			4.4	5.2	5.2			3.5	6.3	3.3
	7	6.9	6.4	5.8			6.1	5.2	5.9			6.2	6.1	7.1			5.8	6.2	5.7			5.4	6.2	5.7			6.2	6.1	6.4
	8	4.5	6	3.6			6.5	3.5	8			6.8	4.8	2.1			6	4.2	6.1			7.5	9.4	6.8			4.3	7.9	5.6
	9	4.7	6.4	4			10.2	3.6	4.6			4.3	1.1	4.1			6.4	4.4	3.8			6.2	6.6	5.2			8.7	8.9	5.3
	10	4.8	6.8	4.8			4	5.5	5.8			5	4.3	5.7			3.8	4.5	5.2			3	6.8	4.8			4.5	8	5.6
	Carrageenan						Saline
T.P.	WT-shScramble		WT-shZDHHC4		WT-shAPT1		WT-shScramble		WT-shZDHHC4		WT-shAPT1
con	ave	std.err	ave	std.err	ave	std.err	ave	std.err	ave	std.err	ave	std.err
0 hr	5.05	0.154529	4.97	0.156187	5.16	0.141308	5.26667	0.175927	5.50333	0.184047	5.25333	0.144535
12hr	2.30667	0.140437	1.88667	0.152657	2.99667	0.177044	4.73667	0.211262	4.92333	0.17989	4.74333	0.207208
24hr	3.01333	0.15527	2.43333	0.23593	3.43667	0.146097	5.18	0.246651	5.19667	0.235058	5.63333	0.215989
48hr	3.8	0.209048	3.02	0.207968	4.33667	0.177886	5.48667	0.194979	5.26667	0.172362	5.24333	0.217757
4d	4.57333	0.200627	3.66667	0.204509	5.22333	0.179443	5.44	0.15732	5.65	0.16977	5.35333	0.209692
1w	5.13333	0.225007	4.5	0.202456	5.38	0.188911	5.66667	0.260915	5.21667	0.292986	5.52667	0.201656
2w	5.3963	0.229112	5.44074	0.303553	5.16667	0.287141	5.35185	0.182134	5.78889	0.230405	5.84444	0.273801
		V1KO-shScramble					V1KO-shZDHHC4					V1KO-shAPT1					V1KO-shScramble					V1KO-shZDHHC4					V1KO-shAPT1
0 hr	1	5.8	5.2	6.3			6.1	5.7	6			5.8	5.6	5.2			5.7	6.2	5.9			6.5	6.6	5.2			5.7	6.2	6.1
	2	4.8	5	4.2			5.6	4.6	5.1			5.3	4.6	5.5			5.4	5.3	6.6			5.5	5.6	6.8			5.8	4.9	6.7
	3	6.3	5.8	6.1			5.6	5.3	5.9			6.2	6.7	7			7.1	4.8	5.4			5.9	7.1	5.8			5.3	5.5	6.3
	4	5.1	4.9	4.2			6.2	5.1	4.5			4.3	6.7	6.8			4.4	5.3	5.3			4.3	6.9	6.2			6.2	4.8	7.4
	5	3.2	3.1	5.1	5.18667	0.224414	5	4.9	5.5	5.17333	0.166501	5.4	4.2	7.6	5.22667	0.219557	5.1	5.1	5.2	5.31	0.211853	5	7.2	4.5	5.26667	0.238787	5	4.7	5.5	5.21	0.248506
	6	6.6	4.5	3.8			6.7	5.7	5			5.1	4.8	6.5			3.8	4.9	4.9			4.7	3.3	6.8			4.9	3.1	6.3
	7	6.8	6.8	5.7			4.5	4.7	3.4			4.6	3.3	4.4			7.5	6.6	4.7			3.4	2.8	5.2			3.6	3.5	7.1
	8	7.1	4.1	6.4			4.2	7.3	5.3			5.9	4.8	4.3			6.2	4.5	3.5			4.1	6.9	3.2			5.4	4.2	6.9
	9	3.3	4.4	4.3			4	4.2	6.3			4.1	4.4	3.2			7.9	3.2	4.2			3.8	5.1	4.6			4	2.2	3.8
	10	7.6	3.7	5.4			3.7	3.9	5.2			3.4	4	7.1			6.6	4.1	3.9			3.5	5.4	6.1			4.3	3.3	7.6
12 hr	1	4.5	3.1	4.9			3.9	4.8	4.6			5.3	4	4.2			5.4	6.2	5.8			6	4.4	5.4			5.9	6	6.8
	2	3.7	1.7	4.6			5.7	4.7	3.6			4.7	3.7	5.1			6.1	6.6	5			5.6	6.1	5			5.7	6.5	6.6
	3	5.3	4.7	4.3			4.5	4.4	4.7			5.5	4.8	4.4			5	5.7	5.5			6.2	7.1	6.5			5.8	5.2	4.6
	4	3.3	4.1	4.2			5.3	4.2	4.4			4.3	5	4.7			5.1	6.7	5.1			6.1	4.9	4.6			2.3	5.1	6.4
	5	5.7	3.9	5.5	4.04	0.203	2.6	2.6	3.4	4.05667	0.241769	3.4	2.2	1.8	3.9	0.228237	4.9	5.4	6	4.96	0.190619	5.3	3.4	6.2	4.92667	0.213613	5.6	4.7	6.3	4.88	0.242278
	6	4.1	3.7	3.6			7.9	3.8	3.5			2.5	3.7	2.9			3.7	6.2	4.8			2.3	3.6	3.6			4.9	4.3	5.8
	7	5.5	2.5	4.2			1.2	3.2	2.7			3.6	6.1	3.5			4.2	4.9	3.7			3.4	5.4	4.1			3.3	3.9	4.2
	8	4.9	2.4	3.2			1.5	3.4	4.6			5.8	2.5	2.1			4.3	5.8	4.4			6.7	4.3	4.2			2.8	2.5	3.8
	9	3.2	2.1	3.3			4.8	3.2	5.6			4.2	4.9	3.8			2.1	4.4	3.4			4.3	4.5	6.1			4.4	3.2	5.9
	10	4.7	3.8	6.5			5.1	3	4.8			4.7	1.3	2.3			3.8	4.1	4.5			4.2	3.7	4.6			5.4	2.7	5.8
24 hr	1	4.8	5.2	5.1			6.3	6.5	5.7			5.1	5.7	5.4			5.6	6.4	6			5.8	6.5	5.7			4.7	6.1	5.4
	2	6.7	6.7	5.5			5.2	5.7	4.9			4.8	6.6	6.4			5.8	7	6.3			6.2	5.8	5.3			5.8	6.5	7.1
	3	6.2	6.3	5.8			5.6	6.2	5.3			5.7	7.2	5.8			6.1	6.2	5.4			6.3	7.3	6.1			4.5	5.3	6.7
	4	7.3	5.1	6.2			5	5.8	4.9			5.6	4.1	6.2			3.3	4.3	5.3			4.6	3.3	4.1			5.8	4.1	7.6
	5	4.9	4.7	5.5	5.12333	0.188136	4.6	5.6	4.7	5.23	0.183463	6.1	4.7	5.4	5.41	0.169064	4.5	4.5	5	5.26667	0.183975	6.7	5.6	6.3	5.37333	0.196868	4.7	4.7	6.3	5.29667	0.230117
	6	5.7	5.2	4.8			6.3	7.5	5.5			4.4	6.5	3.5			5.8	6.1	7.4			5.1	4.1	6.1			4	4.2	5.9
	7	4.4	4.8	3.2			3.9	5.7	6.3			5.7	4.2	4.8			4.1	6	4.4			4.3	5.5	5.7			3.9	5.5	7.6
	8	3.1	3.3	4.5			4.6	5.2	5.1			4.3	5	3.7			5.3	5.2	4.1			4.6	4.9	6.5			4.4	3.5	5.2
	9	3.8	4.9	5.9			3.2	5	4.1			6.3	5.2	5.5			5.5	4.7	3.8			6.8	5.3	5.1			5.3	3.8	6.9
	10	4.5	5.4	4.2			2.9	5.9	3.7			5.5	6.5	6.4			4.8	5.6	3.5			2.6	4.7	4.3			4.2	2.7	6.5
48 hr	1	5.4	6.1	6.4			5.9	5.3	4.5			4.5	4.9	5.8			5.9	5.8	6.3			6.1	5.1	5.4			5.2	4.6	6.6
	2	4.8	4.9	6.3			5.5	5.6	4.8			5.5	5.8	4.8			5.1	5.2	5.8			5.9	5.5	6.1			4.2	7	4.9
	3	5.8	6.4	6			5.9	6.2	6.1			6.6	6.1	6.7			7.6	5.1	4.9			7.1	5.3	6.1			5.4	5.6	6.5
	4	4.7	5.7	6.8			5.7	6.6	6.7			7.7	6.8	5.6			7.8	5.6	6.5			6.3	4.6	4.6			4.5	3.2	5.9
	5	5.9	4.4	5.6	5.33333	0.183537	4.7	5.3	5.5	5.29667	0.175871	5.6	6.4	5.1	5.42667	0.204655	6.7	4.3	3.8	5.34333	0.254914	4.8	5.6	4.9	5.44	0.195266	5.6	4.8	4.8	4.99	0.189818
	6	4.2	5.2	6.4			4.2	3.5	3.4			6.8	5.7	5.5			6.6	3.9	6.2			6.3	5.1	2.6			6.2	5.1	3.8
	7	3.3	4.7	4.6			3.9	5.4	6.1			5.7	6.2	4.6			4.6	6.3	4.8			5.8	4.7	6.7			5.6	5.5	4.6
	8	4.5	4.3	5			4.5	6.4	5.6			4.8	5.2	4.3			7.3	3.2	7.3			5.3	5.2	6.9			4.6	2.6	3.7
	9	3.7	4.2	4.8			5.6	6.8	4.7			6.8	2.8	3.9			2.4	2.9	3.8			6.8	4.4	3.8			5.9	5.3	3.6
	10	6.9	5.6	7.4			3.7	6.3	4.5			3.9	5.4	3.3			4.5	5.5	4.6			3.3	6.1	6.8			6	4.1	4.3
4d	1	5.4	5.7	4.7			4.7	4.9	5.5			5.3	4.5	6.2			6.3	5.7	5.4			6.4	4.6	5.7			5.7	6.5	5.5
	2	5.4	5.1	6.3			5.4	5.7	6.1			4.8	5.8	6.3			7.4	6.2	6.4			6.2	5.8	5.2			6.8	5	5.3
	3	6.1	6.7	6.7			6	5.1	5.4			5.3	5.6	7			5.8	4.3	6			6.1	7.3	6.7			5.5	6.1	6.6
	4	5.3	6.1	6.6			6.6	5.4	5.5			4.7	4.7	5.3			4.6	3.2	5.5			5.9	4.8	5.6			4.9	4.5	6.9
	5	7.9	6.2	5.9	5.52	0.172567	7.3	5.5	5.5	5.51667	0.158737	5.6	5.2	6.7	5.06667	0.202532	5.7	4.9	4.8	5.09667	0.192532	6.1	5.9	3.7	5.09333	0.215968	5.8	4.7	7.4	5.39	0.209397
	6	4.7	6.4	4.8			5.4	5.3	5.9			3.6	3.7	5.2			4.5	4.7	7.1			5.5	3.6	3.7			5.6	5	5.8
	7	3.7	5.6	4.5			6.8	4.7	5.4			6.1	4.3	4.5			5.2	4.5	4.7			5.2	4.8	2.6			5.7	5.2	4.1
	8	4.7	5.8	3.7			2.9	3.8	5.3			4.4	4.6	6.7			3.5	6.2	3.7			5.5	3.1	5.7			3.5	4.2	6.3
	9	5.7	4.6	4.4			5.3	5.8	6.9			5.5	6.2	5.3			4.7	3.9	5.6			4.7	3.8	3.7			6.8	4.6	6.4
	10	6.4	5.2	5.3			5.6	6.6	5.2			2.7	3.5	2.7			4.4	3.7	4.3			5.4	3.3	6.2			5.6	2.6	3.1
1 w	1	6.2	6	6.3			6.3	6.4	6.1			6	5.2	5.4			5.2	6.1	6.4			6.6	5.9	5.9			5.5	6.1	5
	2	4.6	4.9	5.1			5.2	4.6	5.3			5.3	5.1	4.4			5.7	6.9	7.2			4.8	5.3	6.1			5.6	6.4	4.7
	3	5.4	5.7	6.3			6.1	5.8	5.7			6.9	6.5	5			6.3	5.8	5.6			6.8	5.1	5.9			5.2	5.4	6.2
	4	4.6	5.2	5.6			5.6	3.5	5.2			4.9	5.8	3.5			4.8	5.9	6.7			5.1	4.6	6.6			5.1	2.6	5.6
	5	5.3	7.5	6.5	5.04333	0.213815	6.5	4.7	6.1	5.06333	0.216847	4.2	5.7	5.3	5.33	0.234846	7.4	6.8	5.2	5.27667	0.241769	3.6	2.4	3.9	5.25	0.261329	4.2	3.9	3.7	5.00667	0.234248
	6	3.8	3.8	5.5			4.5	2.7	4.9			6.6	3.5	6.4			4.6	4.5	3.7			4.6	3.8	5.3			6.8	5.4	7.7
	7	4.3	4.9	4.7			7.3	4.1	4.7			3.8	5.8	3.3			6.5	5.3	4.4			5.5	3.2	4.2			4.6	4.3	3.5
	8	3.7	4.6	6.3			7.4	3.8	5.6			6.7	7.7	7.3			3.9	3.2	3.2			6.1	3.5	5.7			4.5	3.8	6.9
	9	6.2	5.4	4.4			4.1	4.4	4.3			2.9	5.1	5.4			5.8	2.5	3.6			7.6	6.7	7.9			2.4	3.6	5.3
	10	2.2	3.4	2.9			4.5	3.2	3.3			6.7	6.3	3.2			4.1	6.7	4.3			6.3	2.2	6.3			3.7	6.4	6.1
2 w	1	3.4	4.5	3.2			6.2	7.6	4.7			0.7	4	6.6			5.3	5.9	3.1			4.4	6.4	7.9			8.5	3.7	4.2
	2	6	8.9	3.1			6.8	6.3	7.3			5.6	2.9	5.9			6.8	8.2	2.8			4.7	6.9	3.8			4.2	7.4	2.3
	3	6.4	2.2	3.9			1.3	5.4	7.7			3.9	3	3.9			7.2	2.8	6.3			6.1	5.2	5.3			2.1	2.8	2.3
	4	3.2	2.7	4.2			5.1	4.1	7.8			7	5.7	6.9			4.2	6	4.5			6.5	8.9	4.2			3.9	6.4	4.9
	5	6.5	8.3	4.9	5.40667	0.452348	7.2	4.7	5.3	5.46	0.305038	6.1	5.5	7.9	5.17667	0.366646	4.6	5.3	8.3	4.87667	0.31516	1.7	5.3	5.8	5.38667	0.355506	5.9	6.2	6.1	5.33	0.347806
	6	3.1	7.3	9.2			4.7	4.2	8			5.9	4.6	6.9			8.2	4.1	5.2			3.8	3.7	5.1			5.8	4.4	4.2
	7	7.5	9.1	2			4.9	6	4			7.4	6.8	5.3			4.5	3	3.4			4.6	6.8	5			5.2	3.2	9.8
	8	6.7	4.4	0.5			5.6	4.6	5.7			4.2	7.1	3.2			3.9	4.1	1.8			2	5	9.4			4.5	7.3	6.2
	9	6.9	5.7	5.4			4.4	5.9	1.4			0.8	3.4	5			3.4	4.7	4.7			2.7	7.7	5.7			7.8	7.3	6.1
	10	9.1	4.4	9.5			3.8	5.9	7.2			3.5	6.1	9.5			2.7	6.2	5.1			7.1	7.7	2.2			4.9	5.4	6.9
	Carrageenan						Saline
T.P.	V1KO-shScramble		V1KO-shZDHHC4		V1KO-shAPT1		V1KO-shScramble		V1KO-shZDHHC4		V1KO-shAPT1
con	ave	std.err	ave	std.err	ave	std.err	ave	std.err	ave	std.err	ave	std.err
0 hr	5.18667	0.224414	5.17333	0.166501	5.22667	0.219557	5.31	0.211853	5.26667	0.238787	5.21	0.248506
12hr	4.04	0.203	4.05667	0.241769	3.9	0.228237	4.96	0.190619	4.92667	0.213613	4.88	0.242278
24hr	5.12333	0.188136	5.23	0.183463	5.41	0.169064	5.26667	0.183975	5.37333	0.196868	5.29667	0.230117
48hr	5.33333	0.183537	5.29667	0.175871	5.42667	0.204655	5.34333	0.254914	5.44	0.195266	4.99	0.189818
4d	5.52	0.172567	5.51667	0.158737	5.06667	0.202532	5.09667	0.192532	5.09333	0.215968	5.39	0.209397
1w	5.04333	0.213815	5.06333	0.216847	5.33	0.234846	5.27667	0.241769	5.25	0.261329	5.00667	0.234248
2w	5.40667	0.452348	5.46	0.305038	5.17667	0.366646	4.87667	0.31516	5.38667	0.355506	5.33	0.347806

## Sheet: Sheet2
							V1KO-shScramble
					0 hr	0	5.8	4.8	6.3	5.1	3.2	6.6	6.8	7.1	3.3	7.6	5.2	5	5.8	4.9	3.1	4.5	6.8	4.1	4.4	3.7	6.3	4.2	6.1	4.2	5.1	3.8	5.7	6.4	4.3	5.4
					12hr	12	4.5	3.7	5.3	3.3	5.7	4.1	5.5	4.9	3.2	4.7	3.1	1.7	4.7	4.1	3.9	3.7	2.5	2.4	2.1	3.8	4.9	4.6	4.3	4.2	5.5	3.6	4.2	3.2	3.3	6.5
					24hr	24	4.8	6.7	6.2	7.3	4.9	5.7	4.4	3.1	3.8	4.5	5.2	6.7	6.3	5.1	4.7	5.2	4.8	3.3	4.9	5.4	5.1	5.5	5.8	6.2	5.5	4.8	3.2	4.5	5.9	4.2
					48hr	48	5.4	4.8	5.8	4.7	5.9	4.2	3.3	4.5	3.7	6.9	6.1	4.9	6.4	5.7	4.4	5.2	4.7	4.3	4.2	5.6	6.4	6.3	6	6.8	5.6	6.4	4.6	5	4.8	7.4
					4d	96	5.4	5.4	6.1	5.3	7.9	4.7	3.7	4.7	5.7	6.4	5.7	5.1	6.7	6.1	6.2	6.4	5.6	5.8	4.6	5.2	4.7	6.3	6.7	6.6	5.9	4.8	4.5	3.7	4.4	5.3
					1w	168	6.2	4.6	5.4	4.6	5.3	3.8	4.3	3.7	6.2	2.2	6	4.9	5.7	5.2	7.5	3.8	4.9	4.6	5.4	3.4	6.3	5.1	6.3	5.6	6.5	5.5	4.7	6.3	4.4	2.9
					2w	336	3.4	6	6.4	3.2	6.5	3.1	7.5	6.7	6.9	9.1	4.5	8.9	2.2	2.7	8.3	7.3	9.1	4.4	5.7	4.4	3.2	3.1	3.9	4.2	4.9	9.2	2	0.5	5.4	9.5
						0
						12	61.8	51	69.6	50.4	53.4	64.2	73.8	72	39	73.8	49.8	40.2	63	54	42	49.2	55.8	39	39	45	67.2	52.8	62.4	50.4	63.6	44.4	59.4	57.6	45.6	71.4
						24	55.8	62.4	69	63.6	63.6	58.8	59.4	48	42	55.2	49.8	50.4	66	55.2	51.6	53.4	43.8	34.2	42	55.2	60	60.6	60.6	62.4	66	50.4	44.4	46.2	55.2	64.2
						48	122.4	138	144	144	129.6	118.8	92.4	91.2	90	136.8	135.6	139.2	152.4	129.6	109.2	124.8	114	91.2	109.2	132	138	141.6	141.6	156	133.2	134.4	93.6	114	128.4	139.2
						96	259.2	244.8	285.6	240	331.2	213.6	168	220.8	225.6	319.2	283.2	240	314.4	283.2	254.4	278.4	247.2	242.4	211.2	259.2	266.4	302.4	304.8	321.6	276	268.8	218.4	208.8	220.8	304.8
						168	417.6	360	414	356.4	475.2	306	288	302.4	428.4	309.6	421.2	360	446.4	406.8	493.2	367.2	378	374.4	360	309.6	396	410.4	468	439.2	446.4	370.8	331.2	360	316.8	295.2
						336	806.4	890.4	991.2	655.2	991.2	579.6	991.2	873.6	1100.4	949.2	882	1159.2	663.6	663.6	1327.2	932.4	1176	756	932.4	655.2	798	688.8	856.8	823.2	957.6	1234.8	562.8	571.2	823.2	1041.6
						total	1723.2	1746.6	1973.4	1509.6	2044.2	1341	1672.8	1608	1925.4	1843.8	1821.6	1989	1705.8	1592.4	2277.6	1805.4	2014.8	1537.2	1693.8	1456.2	1725.6	1656.6	1894.2	1852.8	1942.8	2103.6	1309.8	1357.8	1590	1916.4
							V1KO-shZDHHC4
					0 hr	0	6.1	5.6	5.6	6.2	5	6.7	4.5	4.2	4	3.7	5.7	4.6	5.3	5.1	4.9	5.7	4.7	7.3	4.2	3.9	6	5.1	5.9	4.5	5.5	5	3.4	5.3	6.3	5.2
					12hr	12	3.9	5.7	4.5	5.3	2.6	7.9	1.2	1.5	4.8	5.1	4.8	4.7	4.4	4.2	2.6	3.8	3.2	3.4	3.2	3	4.6	3.6	4.7	4.4	3.4	3.5	2.7	4.6	5.6	4.8
					24hr	24	6.3	5.2	5.6	5	4.6	6.3	3.9	4.6	3.2	2.9	6.5	5.7	6.2	5.8	5.6	7.5	5.7	5.2	5	5.9	5.7	4.9	5.3	4.9	4.7	5.5	6.3	5.1	4.1	3.7
					48hr	48	5.9	5.5	5.9	5.7	4.7	4.2	3.9	4.5	5.6	3.7	5.3	5.6	6.2	6.6	5.3	3.5	5.4	6.4	6.8	6.3	4.5	4.8	6.1	6.7	5.5	3.4	6.1	5.6	4.7	4.5
					4d	96	4.7	5.4	6	6.6	7.3	5.4	6.8	2.9	5.3	5.6	4.9	5.7	5.1	5.4	5.5	5.3	4.7	3.8	5.8	6.6	5.5	6.1	5.4	5.5	5.5	5.9	5.4	5.3	6.9	5.2
					1w	168	6.3	5.2	6.1	5.6	6.5	4.5	7.3	7.4	4.1	4.5	6.4	4.6	5.8	3.5	4.7	2.7	4.1	3.8	4.4	3.2	6.1	5.3	5.7	5.2	6.1	4.9	4.7	5.6	4.3	3.3
					2w	336	6.2	6.8	1.3	5.1	7.2	4.7	4.9	5.6	4.4	3.8	7.6	6.3	5.4	4.1	4.7	4.2	6	4.6	5.9	5.9	4.7	7.3	7.7	7.8	5.3	8	4	5.7	1.4	7.2
						0
						12	60	67.8	60.6	69	45.6	87.6	34.2	34.2	52.8	52.8	63	55.8	58.2	55.8	45	57	47.4	64.2	44.4	41.4	63.6	52.2	63.6	53.4	53.4	51	36.6	59.4	71.4	60
						24	61.2	65.4	60.6	61.8	43.2	85.2	30.6	36.6	48	48	67.8	62.4	63.6	60	49.2	67.8	53.4	51.6	49.2	53.4	61.8	51	60	55.8	48.6	54	54	58.2	58.2	51
						48	146.4	128.4	138	128.4	111.6	126	93.6	109.2	105.6	79.2	141.6	135.6	148.8	148.8	130.8	132	133.2	139.2	141.6	146.4	122.4	116.4	136.8	139.2	122.4	106.8	148.8	128.4	105.6	98.4
						96	254.4	261.6	285.6	295.2	288	230.4	256.8	177.6	261.6	223.2	244.8	271.2	271.2	288	259.2	211.2	242.4	244.8	302.4	309.6	240	261.6	276	292.8	264	223.2	276	261.6	278.4	232.8
						168	396	381.6	435.6	439.2	496.8	356.4	507.6	370.8	338.4	363.6	406.8	370.8	392.4	320.4	367.2	288	316.8	273.6	367.2	352.8	417.6	410.4	399.6	385.2	417.6	388.8	363.6	392.4	403.2	306
						336	1050	1008	621.6	898.8	1150.8	772.8	1024.8	1092	714	697.2	1176	915.6	940.8	638.4	789.6	579.6	848.4	705.6	865.2	764.4	907.2	1058.4	1125.6	1092	957.6	1083.6	730.8	949.2	478.8	882
						total	1968	1912.8	1602	1892.4	2136	1658.4	1947.6	1820.4	1520.4	1464	2100	1811.4	1875	1511.4	1641	1335.6	1641.6	1479	1770	1668	1812.6	1950	2061.6	2018.4	1863.6	1907.4	1609.8	1849.2	1395.6	1630.2
							V1KO-shAPT1
					0 hr	0	5.8	5.3	6.2	4.3	5.4	5.1	4.6	5.9	4.1	3.4	5.6	4.6	6.7	6.7	4.2	4.8	3.3	4.8	4.4	4	5.2	5.5	7	6.8	7.6	6.5	4.4	4.3	3.2	7.1
					12hr	12	5.3	4.7	5.5	4.3	3.4	2.5	3.6	5.8	4.2	4.7	4	3.7	4.8	5	2.2	3.7	6.1	2.5	4.9	1.3	4.2	5.1	4.4	4.7	1.8	2.9	3.5	2.1	3.8	2.3
					24hr	24	5.1	4.8	5.7	5.6	6.1	4.4	5.7	4.3	6.3	5.5	5.7	6.6	7.2	4.1	4.7	6.5	4.2	5	5.2	6.5	5.4	6.4	5.8	6.2	5.4	3.5	4.8	3.7	5.5	6.4
					48hr	48	4.5	5.5	6.6	7.7	5.6	6.8	5.7	4.8	6.8	3.9	4.9	5.8	6.1	6.8	6.4	5.7	6.2	5.2	2.8	5.4	5.8	4.8	6.7	5.6	5.1	5.5	4.6	4.3	3.9	3.3
					4d	96	5.3	4.8	5.3	4.7	5.6	3.6	6.1	4.4	5.5	2.7	4.5	5.8	5.6	4.7	5.2	3.7	4.3	4.6	6.2	3.5	6.2	6.3	7	5.3	6.7	5.2	4.5	6.7	5.3	2.7
					1w	168	6	5.3	6.9	4.9	4.2	6.6	3.8	6.7	2.9	6.7	5.2	5.1	6.5	5.8	5.7	3.5	5.8	7.7	5.1	6.3	5.4	4.4	5	3.5	5.3	6.4	3.3	7.3	5.4	3.2
					2w	336	0.7	5.6	3.9	7	6.1	5.9	7.4	4.2	0.8	3.5	4	2.9	3	5.7	5.5	4.6	6.8	7.1	3.4	6.1	6.6	5.9	3.9	6.9	7.9	6.9	5.3	3.2	5	9.5
						0
						12	66.6	60	70.2	51.6	52.8	45.6	49.2	70.2	49.8	48.6	57.6	49.8	69	70.2	38.4	51	56.4	43.8	55.8	31.8	56.4	63.6	68.4	69	56.4	56.4	47.4	38.4	42	56.4
						24	62.4	57	67.2	59.4	57	41.4	55.8	60.6	63	61.2	58.2	61.8	72	54.6	41.4	61.2	61.8	45	60.6	46.8	57.6	69	61.2	65.4	43.2	38.4	49.8	34.8	55.8	52.2
						48	115.2	123.6	147.6	159.6	140.4	134.4	136.8	109.2	157.2	112.8	127.2	148.8	159.6	130.8	133.2	146.4	124.8	122.4	96	142.8	134.4	134.4	150	141.6	126	108	112.8	96	112.8	116.4
						96	235.2	247.2	285.6	297.6	268.8	249.6	283.2	220.8	295.2	158.4	225.6	278.4	280.8	276	278.4	225.6	252	235.2	216	213.6	288	266.4	328.8	261.6	283.2	256.8	218.4	264	220.8	144
						168	406.8	363.6	439.2	345.6	352.8	367.2	356.4	399.6	302.4	338.4	349.2	392.4	435.6	378	392.4	259.2	363.6	442.8	406.8	352.8	417.6	385.2	432	316.8	432	417.6	280.8	504	385.2	212.4
						336	562.8	915.6	907.2	999.6	865.2	1050	940.8	915.6	310.8	856.8	772.8	672	798	966	940.8	680.4	1058.4	1243.2	714	1041.6	1008	865.2	747.6	873.6	1108.8	1117.2	722.4	882	873.6	1066.8
						total	1449	1767	1917	1913.4	1737	1888.2	1822.2	1776	1178.4	1576.2	1590.6	1603.2	1815	1875.6	1824.6	1423.8	1917	2132.4	1549.2	1829.4	1962	1783.8	1788	1728	2049.6	1994.4	1431.6	1819.2	1690.2	1648.2
							V1KO-shScramble
					0 hr	0	5.7	5.4	7.1	4.4	5.1	3.8	7.5	6.2	7.9	6.6	6.2	5.3	4.8	5.3	5.1	4.9	6.6	4.5	3.2	4.1	5.9	6.6	5.4	5.3	5.2	4.9	4.7	3.5	4.2	3.9
					12hr	12	5.4	6.1	5	5.1	4.9	3.7	4.2	4.3	2.1	3.8	6.2	6.6	5.7	6.7	5.4	6.2	4.9	5.8	4.4	4.1	5.8	5	5.5	5.1	6	4.8	3.7	4.4	3.4	4.5
					24hr	24	5.6	5.8	6.1	3.3	4.5	5.8	4.1	5.3	5.5	4.8	6.4	7	6.2	4.3	4.5	6.1	6	5.2	4.7	5.6	6	6.3	5.4	5.3	5	7.4	4.4	4.1	3.8	3.5
					48hr	48	5.9	5.1	7.6	7.8	6.7	6.6	4.6	7.3	2.4	4.5	5.8	5.2	5.1	5.6	4.3	3.9	6.3	3.2	2.9	5.5	6.3	5.8	4.9	6.5	3.8	6.2	4.8	7.3	3.8	4.6
					4d	96	6.3	7.4	5.8	4.6	5.7	4.5	5.2	3.5	4.7	4.4	5.7	6.2	4.3	3.2	4.9	4.7	4.5	6.2	3.9	3.7	5.4	6.4	6	5.5	4.8	7.1	4.7	3.7	5.6	4.3
					1w	168	5.2	5.7	6.3	4.8	7.4	4.6	6.5	3.9	5.8	4.1	6.1	6.9	5.8	5.9	6.8	4.5	5.3	3.2	2.5	6.7	6.4	7.2	5.6	6.7	5.2	3.7	4.4	3.2	3.6	4.3
					2w	336	5.3	6.8	7.2	4.2	4.6	8.2	4.5	3.9	3.4	2.7	5.9	8.2	2.8	6	5.3	4.1	3	4.1	4.7	6.2	3.1	2.8	6.3	4.5	8.3	5.2	3.4	1.8	4.7	5.1
						0
						12	66.6	69	72.6	57	60	45	70.2	63	60	62.4	74.4	71.4	63	72	63	66.6	69	61.8	45.6	49.2	70.2	69.6	65.4	62.4	67.2	58.2	50.4	47.4	45.6	50.4
						24	66	71.4	66.6	50.4	56.4	57	49.8	57.6	45.6	51.6	75.6	81.6	71.4	66	59.4	73.8	65.4	66	54.6	58.2	70.8	67.8	65.4	62.4	66	73.2	48.6	51	43.2	48
						48	138	130.8	164.4	133.2	134.4	148.8	104.4	151.2	94.8	111.6	146.4	146.4	135.6	118.8	105.6	120	147.6	100.8	91.2	133.2	147.6	145.2	123.6	141.6	105.6	163.2	110.4	136.8	91.2	97.2
						96	292.8	300	321.6	297.6	297.6	266.4	235.2	259.2	170.4	213.6	276	273.6	225.6	211.2	220.8	206.4	259.2	225.6	163.2	220.8	280.8	292.8	261.6	288	206.4	319.2	228	264	225.6	213.6
						168	414	471.6	435.6	338.4	471.6	327.6	421.2	266.4	378	306	424.8	471.6	363.6	327.6	421.2	331.2	352.8	338.4	230.4	374.4	424.8	489.6	417.6	439.2	360	388.8	327.6	248.4	331.2	309.6
						336	882	1050	1134	756	1008	1075.2	924	655.2	772.8	571.2	1008	1268.4	722.4	999.6	1016.4	722.4	697.2	613.2	604.8	1083.6	798	840	999.6	940.8	1134	747.6	655.2	420	697.2	789.6
						total	1859.4	2092.8	2194.8	1632.6	2028	1920	1804.8	1452.6	1521.6	1316.4	2005.2	2313	1581.6	1795.2	1886.4	1520.4	1591.2	1405.8	1189.8	1919.4	1792.2	1905	1933.2	1934.4	1939.2	1750.2	1420.2	1167.6	1434	1508.4
							V1KO-shZDHHC4
					0 hr	0	6.5	5.5	5.9	4.3	5	4.7	3.4	4.1	3.8	3.5	6.6	5.6	7.1	6.9	7.2	3.3	2.8	6.9	5.1	5.4	5.2	6.8	5.8	6.2	4.5	6.8	5.2	3.2	4.6	6.1
					12hr	12	6	5.6	6.2	6.1	5.3	2.3	3.4	6.7	4.3	4.2	4.4	6.1	7.1	4.9	3.4	3.6	5.4	4.3	4.5	3.7	5.4	5	6.5	4.6	6.2	3.6	4.1	4.2	6.1	4.6
					24hr	24	5.8	6.2	6.3	4.6	6.7	5.1	4.3	4.6	6.8	2.6	6.5	5.8	7.3	3.3	5.6	4.1	5.5	4.9	5.3	4.7	5.7	5.3	6.1	4.1	6.3	6.1	5.7	6.5	5.1	4.3
					48hr	48	6.1	5.9	7.1	6.3	4.8	6.3	5.8	5.3	6.8	3.3	5.1	5.5	5.3	4.6	5.6	5.1	4.7	5.2	4.4	6.1	5.4	6.1	6.1	4.6	4.9	2.6	6.7	6.9	3.8	6.8
					4d	96	6.4	6.2	6.1	5.9	6.1	5.5	5.2	5.5	4.7	5.4	4.6	5.8	7.3	4.8	5.9	3.6	4.8	3.1	3.8	3.3	5.7	5.2	6.7	5.6	3.7	3.7	2.6	5.7	3.7	6.2
					1w	168	6.6	4.8	6.8	5.1	3.6	4.6	5.5	6.1	7.6	6.3	5.9	5.3	5.1	4.6	2.4	3.8	3.2	3.5	6.7	2.2	5.9	6.1	5.9	6.6	3.9	5.3	4.2	5.7	7.9	6.3
					2w	336	4.4	4.7	6.1	6.5	1.7	3.8	4.6	2	2.7	7.1	6.4	6.9	5.2	8.9	5.3	3.7	6.8	5	7.7	7.7	7.9	3.8	5.3	4.2	5.8	5.1	5	9.4	5.7	2.2
						0
						12	75	66.6	72.6	62.4	61.8	42	40.8	64.8	48.6	46.2	66	70.2	85.2	70.8	63.6	41.4	49.2	67.2	57.6	54.6	63.6	70.8	73.8	64.8	64.2	62.4	55.8	44.4	64.2	64.2
						24	70.8	70.8	75	64.2	72	44.4	46.2	67.8	66.6	40.8	65.4	71.4	86.4	49.2	54	46.2	65.4	55.2	58.8	50.4	66.6	61.8	75.6	52.2	75	58.2	58.8	64.2	67.2	53.4
						48	142.8	145.2	160.8	130.8	138	136.8	121.2	118.8	163.2	70.8	139.2	135.6	151.2	94.8	134.4	110.4	122.4	121.2	116.4	129.6	133.2	136.8	146.4	104.4	134.4	104.4	148.8	160.8	106.8	133.2
						96	300	290.4	316.8	292.8	261.6	283.2	264	259.2	276	208.8	232.8	271.2	302.4	225.6	276	208.8	228	199.2	196.8	225.6	266.4	271.2	307.2	244.8	206.4	151.2	223.2	302.4	180	312
						168	468	396	464.4	396	349.2	363.6	385.2	417.6	442.8	421.2	378	399.6	446.4	338.4	298.8	266.4	288	237.6	378	198	417.6	406.8	453.6	439.2	273.6	324	244.8	410.4	417.6	450
						336	924	798	1083.6	974.4	445.2	705.6	848.4	680.4	865.2	1125.6	1033.2	1024.8	865.2	1134	646.8	630	840	714	1209.6	831.6	1159.2	831.6	940.8	907.2	814.8	873.6	772.8	1268.4	1142.4	714
						total	1980.6	1767	2173.2	1920.6	1327.8	1575.6	1705.8	1608.6	1862.4	1913.4	1914.6	1972.8	1936.8	1912.8	1473.6	1303.2	1593	1394.4	2017.2	1489.8	2106.6	1779	1997.4	1812.6	1568.4	1573.8	1504.2	2250.6	1978.2	1726.8
						V1KO-shAPT1
					0 hr	0	5.7	5.8	5.3	6.2	5	4.9	3.6	5.4	4	4.3	6.2	4.9	5.5	4.8	4.7	3.1	3.5	4.2	2.2	3.3	6.1	6.7	6.3	7.4	5.5	6.3	7.1	6.9	3.8	7.6
					12hr	12	5.9	5.7	5.8	2.3	5.6	4.9	3.3	2.8	4.4	5.4	6	6.5	5.2	5.1	4.7	4.3	3.9	2.5	3.2	2.7	6.8	6.6	4.6	6.4	6.3	5.8	4.2	3.8	5.9	5.8
					24hr	24	4.7	5.8	4.5	5.8	4.7	4	3.9	4.4	5.3	4.2	6.1	6.5	5.3	4.1	4.7	4.2	5.5	3.5	3.8	2.7	5.4	7.1	6.7	7.6	6.3	5.9	7.6	5.2	6.9	6.5
					48hr	48	5.2	4.2	5.4	4.5	5.6	6.2	5.6	4.6	5.9	6	4.6	7	5.6	3.2	4.8	5.1	5.5	2.6	5.3	4.1	6.6	4.9	6.5	5.9	4.8	3.8	4.6	3.7	3.6	4.3
					4d	96	5.7	6.8	5.5	4.9	5.8	5.6	5.7	3.5	6.8	5.6	6.5	5	6.1	4.5	4.7	5	5.2	4.2	4.6	2.6	5.5	5.3	6.6	6.9	7.4	5.8	4.1	6.3	6.4	3.1
					1w	168	5.5	5.6	5.2	5.1	4.2	6.8	4.6	4.5	2.4	3.7	6.1	6.4	5.4	2.6	3.9	5.4	4.3	3.8	3.6	6.4	5	4.7	6.2	5.6	3.7	7.7	3.5	6.9	5.3	6.1
					2w	336	8.5	4.2	2.1	3.9	5.9	5.8	5.2	4.5	7.8	4.9	3.7	7.4	2.8	6.4	6.2	4.4	3.2	7.3	7.3	5.4	4.2	2.3	2.3	4.9	6.1	4.2	9.8	6.2	6.1	6.9
						0
						12	69.6	69	66.6	51	63.6	58.8	41.4	49.2	50.4	58.2	73.2	68.4	64.2	59.4	56.4	44.4	44.4	40.2	32.4	36	77.4	79.8	65.4	82.8	70.8	72.6	67.8	64.2	58.2	80.4
						24	63.6	69	61.8	48.6	61.8	53.4	43.2	43.2	58.2	57.6	72.6	78	63	55.2	56.4	51	56.4	36	42	32.4	73.2	82.2	67.8	84	75.6	70.2	70.8	54	76.8	73.8
						48	118.8	120	118.8	123.6	123.6	122.4	114	108	134.4	122.4	128.4	162	130.8	87.6	114	111.6	132	73.2	109.2	81.6	144	144	158.4	162	133.2	116.4	146.4	106.8	126	129.6
						96	261.6	264	261.6	225.6	273.6	283.2	271.2	194.4	304.8	278.4	266.4	288	280.8	184.8	228	242.4	256.8	163.2	237.6	160.8	290.4	244.8	314.4	307.2	292.8	230.4	208.8	240	240	177.6
						168	403.2	446.4	385.2	360	360	446.4	370.8	288	331.2	334.8	453.6	410.4	414	255.6	309.6	374.4	342	288	295.2	324	378	360	460.8	450	399.6	486	273.6	475.2	421.2	331.2
						336	1176	823.2	613.2	756	848.4	1058.4	823.2	756	856.8	722.4	823.2	1159.2	688.8	756	848.4	823.2	630	932.4	915.6	991.2	772.8	588	714	882	823.2	999.6	1117.2	1100.4	957.6	1092
						total	2092.8	1791.6	1507.2	1564.8	1731	2022.6	1663.8	1438.8	1735.8	1573.8	1817.4	2166	1641.6	1398.6	1612.8	1647	1461.6	1533	1632	1626	1735.8	1498.8	1780.8	1968	1795.2	1975.2	1884.6	2040.6	1879.8	1884.6
							WT-shScramble
					0 hr	0	4.8	4.7	5.2	5.8	4.7	6.3	4	5.1	5	4.1	5.2	6.1	5.8	5.2	5	5.8	5.4	3.7	5.3	5	4.3	5.2	5	6.3	6.1	6.1	3.2	5.7	4	3.4
					12hr	12	2.8	1.7	2.5	2.2	1.3	2.4	3.2	4.2	3.6	1.7	2.7	1.9	2.4	1.9	1.7	2.4	1.4	1.9	1.7	2.2	2.5	1.4	2.6	3.5	1.9	1.8	2.8	2	3.8	1.1
					24hr	24	4	3.7	1.4	4.6	3.2	4.1	3.2	2.4	1.4	4	2.9	2.4	3.6	2.4	2.6	2.4	1.4	2.9	2.9	3	3.9	3.5	3.7	3.8	2.1	2.8	2.8	2	3.8	3.5
					48hr	48	5	4.2	3.4	5.2	6.2	4.1	2.2	5.3	2.7	3.4	2.4	2.6	5.5	2.5	2.7	5.2	3.2	2.6	4.9	2.6	4.4	4.3	2.9	3.4	4.2	3.8	3.4	5.2	4.3	2.2
					4d	96	2.5	4.9	5.7	5	5.8	4.8	3.5	6.4	6.6	3.9	6.4	3.4	4.2	3.3	4.3	5	2.7	4.8	5.2	4.4	4.7	5.3	4.6	4.2	5.1	2.6	4.7	5.6	4.4	3.2
					1w	168	5.6	5.2	6.9	3.5	4.7	5.3	4.2	4.5	3.7	3	6.2	5.5	6.4	3.2	6.1	6.2	6.6	7.1	3.2	4.6	5.3	4.2	5.8	5.1	5.5	5.5	5	6.8	2.8	6.3
					2w	336	4.3	6	5.9	7.2	6.8	2.6	6.9	4.5	4.7	4.8	5.6	5.4	6.7	5.1	3.5	5.1	6.4	6	6.4	6.8	5.4	5.5	6.9	6.4	4.1	4.9	5.8	3.6	4	4.8
						0
						12	45.6	38.4	46.2	48	36	52.2	43.2	55.8	51.6	34.8	47.4	48	49.2	42.6	40.2	49.2	40.8	33.6	42	43.2	40.8	39.6	45.6	58.8	48	47.4	36	46.2	46.8	27
						24	40.8	32.4	23.4	40.8	27	39	38.4	39.6	30	34.2	33.6	25.8	36	25.8	25.8	28.8	16.8	28.8	27.6	31.2	38.4	29.4	37.8	43.8	24	27.6	33.6	24	45.6	27.6
						48	108	94.8	57.6	117.6	112.8	98.4	64.8	92.4	49.2	88.8	63.6	60	109.2	58.8	63.6	91.2	55.2	66	93.6	67.2	99.6	93.6	79.2	86.4	75.6	79.2	74.4	86.4	97.2	68.4
						96	180	218.4	218.4	244.8	288	213.6	136.8	280.8	223.2	175.2	211.2	144	232.8	139.2	168	244.8	141.6	177.6	242.4	168	218.4	230.4	180	182.4	223.2	153.6	194.4	259.2	208.8	129.6
						168	291.6	363.6	453.6	306	378	363.6	277.2	392.4	370.8	248.4	453.6	320.4	381.6	234	374.4	403.2	334.8	428.4	302.4	324	360	342	374.4	334.8	381.6	291.6	349.2	446.4	259.2	342
						336	831.6	940.8	1075.2	898.8	966	663.6	932.4	756	705.6	655.2	991.2	915.6	1100.4	697.2	806.4	949.2	1092	1100.4	806.4	957.6	898.8	814.8	1066.8	966	806.4	873.6	907.2	873.6	571.2	932.4
						total	1497.6	1688.4	1874.4	1656	1807.8	1430.4	1492.8	1617	1430.4	1236.6	1800.6	1513.8	1909.2	1197.6	1478.4	1766.4	1681.2	1834.8	1514.4	1591.2	1656	1549.8	1783.8	1672.2	1558.8	1473	1594.8	1735.8	1228.8	1527
							WT-shZDHHC4
					0 hr	0	5	5.5	5.7	6.2	4.5	5.8	3.3	5.2	5.4	4.1	5.7	5.6	4.3	5.5	4.5	6.1	5.8	5.2	4	4.2	5.9	4.8	5.4	5.2	4.8	5.4	5.6	3.5	3.8	3.1
					12hr	12	1.7	2.2	0.4	1.6	2.5	1.5	0.7	1.3	0.9	1	2.2	1.7	2.1	1.3	2.5	2	3.3	4.6	1.1	1.4	2.1	2.5	1.9	2.2	2.7	2.5	1.2	2	1.2	2.3
					24hr	24	3.2	4.7	2.9	3.1	2.5	2.3	1.7	0.4	1.7	1	3.5	4	0.3	1.4	3.1	0.8	1.4	3.3	4.6	1.4	3.5	4.6	2.8	1.7	4.2	2.8	1.2	2	0.6	2.3
					48hr	48	4.1	2.5	2.9	2.4	4.5	1.2	1.8	2.4	1.5	3.5	3.6	4.4	4	1.2	3.4	1.4	1.8	4.2	3.9	3.1	4.6	3.9	3.4	4.6	3.9	4.4	2.3	1.7	2	2
					4d	96	4.2	5.1	4.4	5.7	4	4.6	2.9	4.2	2.5	2.4	3.4	3.4	5.2	3	5.5	2.8	3.7	2.4	5.7	3.6	2.9	4.7	3.8	4.4	2.6	1.5	2.4	3.7	2.5	2.8
					1w	168	4.3	5.3	6.1	2.6	5.5	6.4	2.8	5.3	4.7	4.2	3.9	6	5.2	2.1	3.7	4.3	3.7	5.5	4.9	5.5	4.2	5.6	5.9	4.9	3.7	4.4	4.2	3.3	3.1	3.7
					2w	336	5.1	5.7	6.2	4.7	5.3	2.8	6.1	6.5	10.2	4	5.2	5.2	6.6	6.1	5.4	6.4	5.2	3.5	3.6	5.5	5.6	6.1	6.7	3.2	3.7	3.3	5.9	8	4.6	5.8
						0
						12	40.2	46.2	36.6	46.8	42	43.8	24	39	37.8	30.6	47.4	43.8	38.4	40.8	42	48.6	54.6	58.8	30.6	33.6	48	43.8	43.8	44.4	45	47.4	40.8	33	30	32.4
						24	29.4	41.4	19.8	28.2	30	22.8	14.4	10.2	15.6	12	34.2	34.2	14.4	16.2	33.6	16.8	28.2	47.4	34.2	16.8	33.6	42.6	28.2	23.4	41.4	31.8	14.4	24	10.8	27.6
						48	87.6	86.4	69.6	66	84	42	42	33.6	38.4	54	85.2	100.8	51.6	31.2	78	26.4	38.4	90	102	54	97.2	102	74.4	75.6	97.2	86.4	42	44.4	31.2	51.6
						96	199.2	182.4	175.2	194.4	204	139.2	112.8	158.4	96	141.6	168	187.2	220.8	100.8	213.6	100.8	132	158.4	230.4	160.8	180	206.4	172.8	216	156	141.6	112.8	129.6	108	115.2
						168	306	374.4	378	298.8	342	396	205.2	342	259.2	237.6	262.8	338.4	374.4	183.6	331.2	255.6	266.4	284.4	381.6	327.6	255.6	370.8	349.2	334.8	226.8	212.4	237.6	252	201.6	234
						336	789.6	924	1033.2	613.2	907.2	772.8	747.6	991.2	1251.6	688.8	764.4	940.8	991.2	688.8	764.4	898.8	747.6	756	714	924	823.2	982.8	1058.4	680.4	621.6	646.8	848.4	949.2	646.8	798
						total	1452	1654.8	1712.4	1247.4	1609.2	1416.6	1146	1574.4	1698.6	1164.6	1362	1645.2	1690.8	1061.4	1462.8	1347	1267.2	1395	1492.8	1516.8	1437.6	1748.4	1726.8	1374.6	1188	1166.4	1296	1432.2	1028.4	1258.8
							WT-shAPT1
					0 hr	0	6.1	5.6	7.1	5	4.8	6	5.2	4.8	6.3	4.6	5.5	4.7	5.8	3.9	4.6	4.3	4.5	4.7	5.1	5	5.7	6	5.9	5.6	4.6	5.2	5.6	3.6	4.9	4.1
					12hr	12	2.6	2.9	2.1	2.7	3	2.3	4.7	3.7	3.8	4.4	2.3	2.6	2.2	1.1	2.3	3.3	2.7	4.6	2.3	4.5	2.5	2.7	3.3	3.1	1.6	2.8	3.3	3.2	5.3	2
					24hr	24	4.6	3.6	4.1	3.2	2.1	2.5	4	3.7	3.8	4.4	4.1	3.4	4.3	3.5	2.3	2.5	2.7	3.6	2.3	3.7	3.5	3.8	3.9	2.6	4.1	3	3.3	3.2	5.3	2
					48hr	48	4.5	3.7	4.8	2.1	4.2	4.7	5.1	4.8	3.9	4.4	5	4.3	4.9	2.2	4.9	4.7	5.5	5.6	3.9	2.8	4.8	5.1	5.1	3.8	2.3	6.2	4	4.4	4.3	4.1
					4d	96	5.7	6.6	5.1	4.8	6.5	6.7	5.1	5.8	4.7	4.5	6.5	7.2	6.4	5.6	4.4	4.5	5.3	4.2	4.6	3.7	5.7	5.2	4.9	5.8	6.2	5.2	4	4.3	3.3	4.2
					1w	168	6.3	5.3	6.2	7.2	4.4	5.1	5.1	4.5	6.5	7.4	6.2	5.6	6.1	4.8	6.4	5.2	4.6	5.4	4.6	4.5	5.5	5	7.1	4.2	4.2	6.7	3.9	5.6	4.1	3.7
					2w	336	5.8	5	5.1	3.6	4.2	3.9	6.2	6.8	4.3	5	6.3	5.8	5.4	4.9	4.5	4	6.1	4.8	1.1	4.3	5.7	5.1	6.7	6.8	7.3	6.8	7.1	2.1	4.1	5.7
						0
						12	52.2	51	55.2	46.2	46.8	49.8	59.4	51	60.6	54	46.8	43.8	48	30	41.4	45.6	43.2	55.8	44.4	57	49.2	52.2	55.2	52.2	37.2	48	53.4	40.8	61.2	36.6
						24	43.2	39	37.2	35.4	30.6	28.8	52.2	44.4	45.6	52.8	38.4	36	39	27.6	27.6	34.8	32.4	49.2	27.6	49.2	36	39	43.2	34.2	34.2	34.8	39.6	38.4	63.6	24
						48	109.2	87.6	106.8	63.6	75.6	86.4	109.2	102	92.4	105.6	109.2	92.4	110.4	68.4	86.4	86.4	98.4	110.4	74.4	78	99.6	106.8	108	76.8	76.8	110.4	87.6	91.2	115.2	73.2
						96	244.8	247.2	237.6	165.6	256.8	273.6	244.8	254.4	206.4	213.6	276	276	271.2	187.2	223.2	220.8	259.2	235.2	204	156	252	247.2	240	230.4	204	273.6	192	208.8	182.4	199.2
						168	432	428.4	406.8	432	392.4	424.8	367.2	370.8	403.2	428.4	457.2	460.8	450	374.4	388.8	349.2	356.4	345.6	331.2	295.2	403.2	367.2	432	360	374.4	428.4	284.4	356.4	266.4	284.4
						336	1016.4	865.2	949.2	907.2	722.4	756	949.2	949.2	907.2	1041.6	1050	957.6	966	814.8	915.6	772.8	898.8	856.8	478.8	739.2	940.8	848.4	1159.2	924	966	1134	924	646.8	688.8	789.6
						total	1897.8	1718.4	1792.8	1650	1524.6	1619.4	1782	1771.8	1715.4	1896	1977.6	1866.6	1884.6	1502.4	1683	1509.6	1688.4	1653	1160.4	1374.6	1780.8	1660.8	2037.6	1677.6	1692.6	2029.2	1581	1382.4	1377.6	1407
							WT-shScramble
					0 hr	0	5.8	6.1	5.1	3.7	6.7	5.3	4.7	4.1	4.2	4.9	6.2	7	5.7	6.3	5	4.7	5.1	3.3	4.3	4.9	5.8	5.9	5.5	5.6	6.6	5	5.2	3.4	5.3	6.6
					12hr	12	5.6	6.2	5.7	4.7	4.5	5.4	4.5	5	3.4	3.7	5.8	5.5	5.9	4.9	5.8	4.7	2.3	3.2	4	3	6	5.9	5.5	6.6	6.1	4	3.4	3.1	3.9	3.8
					24hr	24	7.1	6.9	6.8	3.3	3.4	5.9	4.5	4.3	3.4	5	3.3	4.8	4.7	6.5	2.6	6.1	6.2	4.9	5.5	4	8	6.4	6.7	5.2	6.4	4.3	3.9	5.7	4.7	4.9
					48hr	48	6.1	5.7	6	5	5.2	5.7	4.5	4.4	4.4	5.6	6.2	6.8	5.7	4.3	6.6	4.2	3.8	4.3	4.6	7.4	7.2	5.9	5.2	7.3	6.7	4.3	5.9	6.3	5.6	3.7
					4d	96	5.8	5.9	6.1	5.7	5.6	5.4	3.9	6.6	4.2	5.5	5.7	6.2	5.9	4.7	4.2	6.8	4.2	5.3	4.8	5.4	6.8	5.5	6.3	5.8	4.5	6.4	6	3.7	5.7	4.6
					1w	168	6.5	7.3	5.8	2.8	5.6	4.4	3.7	6.5	6.1	3.1	5.6	7.2	6.2	6.1	3.7	6.9	6.3	4.2	3.3	6.2	5.7	5.9	5.7	8.3	6.4	4.2	7.2	7.8	6.5	4.8
					2w	336	5.7	5.2	6.1	4.6	4.2	3.4	5.8	6	6.4	3.8	6.1	5.9	6.3	4.3	5.2	6.5	6.2	4.2	4.4	4.5	5.4	5.9	5.8	5.2	3.6	6.5	5.7	6.1	3.8	5.2
						0
						12	68.4	73.8	64.8	50.4	67.2	64.2	55.2	54.6	45.6	51.6	72	75	69.6	67.2	64.8	56.4	44.4	39	49.8	47.4	70.8	70.8	66	73.2	76.2	54	51.6	39	55.2	62.4
						24	76.2	78.6	75	48	47.4	67.8	54	55.8	40.8	52.2	54.6	61.8	63.6	68.4	50.4	64.8	51	48.6	57	42	84	73.8	73.2	70.8	75	49.8	43.8	52.8	51.6	52.2
						48	158.4	151.2	153.6	99.6	103.2	139.2	108	104.4	93.6	127.2	114	139.2	124.8	129.6	110.4	123.6	120	110.4	121.2	136.8	182.4	147.6	142.8	150	157.2	103.2	117.6	144	123.6	103.2
						96	285.6	278.4	290.4	256.8	259.2	266.4	201.6	264	206.4	266.4	285.6	312	278.4	216	259.2	264	192	230.4	225.6	307.2	336	273.6	276	314.4	268.8	256.8	285.6	240	271.2	199.2
						168	442.8	475.2	428.4	306	403.2	352.8	273.6	471.6	370.8	309.6	406.8	482.4	435.6	388.8	284.4	493.2	378	342	291.6	417.6	450	410.4	432	507.6	392.4	381.6	475.2	414	439.2	338.4
						336	1024.8	1050	999.6	621.6	823.2	655.2	798	1050	1050	579.6	982.8	1100.4	1050	873.6	747.6	1125.6	1050	705.6	646.8	898.8	932.4	991.2	966	1134	840	898.8	1083.6	1167.6	865.2	840
						total	2056.2	2107.2	2011.8	1382.4	1703.4	1545.6	1490.4	2000.4	1807.2	1386.6	1915.8	2170.8	2022	1743.6	1516.8	2127.6	1835.4	1476	1392	1849.8	2055.6	1967.4	1956	2250	1809.6	1744.2	2057.4	2057.4	1806	1595.4
							WT-shZDHHC4
					0 hr	0	5.9	6.1	6	4.8	5.7	4.2	4.7	5.3	5.4	3.9	5.5	7.5	7.2	5.6	7.3	6.2	3.4	6.1	6.3	5.8	6.5	5.1	6.1	4.3	4.1	5.3	5	4.2	5.7	5.9
					12hr	12	6	5.9	5.8	5.2	5	5.7	5.2	4.2	4.7	3.6	5.6	6.1	5.5	4.4	5.1	5.7	6	4.3	3.9	2.8	5.3	5	5.8	4.4	4.1	5.4	5.7	3.2	2.5	5.6
					24hr	24	6.5	2.6	6.9	7.3	5.7	4.9	5.3	4.7	5.1	4.3	2.7	6.3	7.3	5.1	5.7	3.3	4.2	4.9	4.6	5.2	6.5	6.7	4.8	6.5	6.1	3.1	5	4.1	4.4	6.1
					48hr	48	5.8	6.1	6.2	4.4	5.1	6	5.2	5.5	4.4	4.2	5.4	7.1	5.8	4	6.2	5.4	6	4.8	5.1	3.4	5.2	6	5.9	3.3	6.2	4.9	6.1	5.8	5.1	3.4
					4d	96	3.9	6.2	5.8	4.7	6.9	5	4.5	5.3	4.3	6.5	7.1	5.5	6.3	7.2	4.6	6.7	6.2	4.2	4.8	4.5	5.8	5.4	6.3	5.4	5.7	6.6	5.9	6.6	6.4	5.2
					1w	168	6.4	7.6	5.4	7.7	3.2	5	2.2	6.6	3.4	4.5	5.5	4.8	6.2	6.1	4.8	3.7	3.5	7.8	4.1	3.1	6.8	5.3	5.7	4.6	4.6	4.5	6.8	2.3	6.9	7.4
					2w	336	5.4	4.7	6.8	5.1	7.2	4.4	5.4	7.5	6.2	3	6.5	5.5	6.1	3.6	5.3	5.2	6.2	9.4	6.6	6.8	6.1	5.6	5.8	3.5	5.3	5.2	5.7	6.8	5.2	4.8
						0
						12	71.4	72	70.8	60	64.2	59.4	59.4	57	60.6	45	66.6	81.6	76.2	60	74.4	71.4	56.4	62.4	61.2	51.6	70.8	60.6	71.4	52.2	49.2	64.2	64.2	44.4	49.2	69
						24	75	51	76.2	75	64.2	63.6	63	53.4	58.8	47.4	49.8	74.4	76.8	57	64.8	54	61.2	55.2	51	48	70.8	70.2	63.6	65.4	61.2	51	64.2	43.8	41.4	70.2
						48	147.6	104.4	157.2	140.4	129.6	130.8	126	122.4	114	102	97.2	160.8	157.2	109.2	142.8	104.4	122.4	116.4	116.4	103.2	140.4	152.4	128.4	117.6	147.6	96	133.2	118.8	114	114
						96	232.8	295.2	288	218.4	288	264	232.8	259.2	208.8	256.8	300	302.4	290.4	268.8	259.2	290.4	292.8	216	237.6	189.6	264	273.6	292.8	208.8	285.6	276	288	297.6	276	206.4
						168	370.8	496.8	403.2	446.4	363.6	360	241.2	428.4	277.2	396	453.6	370.8	450	478.8	338.4	374.4	349.2	432	320.4	273.6	453.6	385.2	432	360	370.8	399.6	457.2	320.4	478.8	453.6
						336	991.2	1033.2	1024.8	1075.2	873.6	789.6	638.4	1184.4	806.4	630	1008	865.2	1033.2	814.8	848.4	747.6	814.8	1444.8	898.8	831.6	1083.6	915.6	966	680.4	831.6	814.8	1050	764.4	1016.4	1024.8
						total	1888.8	2052.6	2020.2	2015.4	1783.2	1667.4	1360.8	2104.8	1525.8	1477.2	1975.2	1855.2	2083.8	1788.6	1728	1642.2	1696.8	2326.8	1685.4	1497.6	2083.2	1857.6	1954.2	1484.4	1746	1701.6	2056.8	1589.4	1975.8	1938
							WT-shAPT1
					0 hr	0	5.8	5.1	5.5	3.8	5.7	3.9	5.7	5.8	4.4	5.9	6.4	4.7	5.7	4.6	5.1	4.7	6.3	3.7	5.2	5.4	5.3	5	6.5	5.1	4.6	6.1	6	4.6	4.5	6.5
					12hr	12	5.4	5.7	6	5.2	5.3	6.1	5.4	3.1	5	2.2	6.2	5.6	6.1	3.8	4	4.2	5.3	3.9	4	3.2	5.5	5.6	5.7	6	4.1	5.7	3.6	3.9	2.8	3.7
					24hr	24	6.7	7.2	7	6.5	4.2	6.1	4.7	5.7	3.8	4.2	7.3	6.6	7.1	6.2	6.6	5.7	6.4	4.5	4.3	4.4	7.1	6.6	6.7	5.1	5.6	5.8	4	3.6	4.3	5
					48hr	48	6.6	5.6	5.8	5.1	3.7	4.8	3.8	6.5	6.8	4.6	7.4	6.2	6.2	4.2	3.9	2.9	6.2	5.5	5.1	4.6	6.3	6	6.3	4	4.6	3.7	3.2	6.7	5.6	5.4
					4d	96	5.2	5.6	5.7	7.4	4.7	5.5	4.2	5.6	6.4	4.1	7.6	6.3	7.1	4.3	4.4	5.3	4.8	5.3	3.3	4.7	6.6	5.6	6.5	6.5	6	4.4	3.1	3.7	5.4	5.3
					1w	168	5.6	5.8	6.2	6.5	5.3	4.3	4.5	3.8	7.2	4.6	6.3	4.7	6.1	4.1	4.5	4.8	7.3	3.8	6.3	6.6	5.8	5.4	6.4	4.3	4.2	6.8	5.1	5.2	7.5	6.8
					2w	336	5.9	5.6	4.9	4.4	3.9	3.5	6.2	4.3	8.7	4.5	6.4	7.2	6.2	6.4	4.3	6.3	6.1	7.9	8.9	8	5.3	5.1	6.5	5.8	7.4	3.3	6.4	5.6	5.3	5.6
						0
						12	67.2	64.8	69	54	66	60	66.6	53.4	56.4	48.6	75.6	61.8	70.8	50.4	54.6	53.4	69.6	45.6	55.2	51.6	64.8	63.6	73.2	66.6	52.2	70.8	57.6	51	43.8	61.2
						24	72.6	77.4	78	70.2	57	73.2	60.6	52.8	52.8	38.4	81	73.2	79.2	60	63.6	59.4	70.2	50.4	49.8	45.6	75.6	73.2	74.4	66.6	58.2	69	45.6	45	42.6	52.2
						48	159.6	153.6	153.6	139.2	94.8	130.8	102	146.4	127.2	105.6	176.4	153.6	159.6	124.8	126	103.2	151.2	120	112.8	108	160.8	151.2	156	109.2	122.4	114	86.4	123.6	118.8	124.8
						96	283.2	268.8	276	300	201.6	247.2	192	290.4	316.8	208.8	360	300	319.2	204	199.2	196.8	264	259.2	201.6	223.2	309.6	278.4	307.2	252	254.4	194.4	151.2	249.6	264	256.8
						168	388.8	410.4	428.4	500.4	360	352.8	313.2	338.4	489.6	313.2	500.4	396	475.2	302.4	320.4	363.6	435.6	327.6	345.6	406.8	446.4	396	464.4	388.8	367.2	403.2	295.2	320.4	464.4	435.6
						336	966	957.6	932.4	915.6	772.8	655.2	898.8	680.4	1335.6	764.4	1066.8	999.6	1033.2	882	739.2	932.4	1125.6	982.8	1276.8	1226.4	932.4	882	1083.6	848.4	974.4	848.4	966	907.2	1075.2	1041.6
						total	1937.4	1932.6	1937.4	1979.4	1552.2	1519.2	1633.2	1561.8	2378.4	1479	2260.2	1984.2	2137.2	1623.6	1503	1708.8	2116.2	1785.6	2041.8	2061.6	1989.6	1844.4	2158.8	1731.6	1828.8	1699.8	1602	1696.8	2008.8	1972.2

## Sheet: 统计结果
		ave.	sd.																																	P
Carrageenan	V1KO-shScramble	1754.38	235.364		1723.2	1746.6	1973.4	1509.6	2044.2	1341	1672.8	1608	1925.4	1843.8	1821.6	1989	1705.8	1592.4	2277.6	1805.4	2014.8	1537.2	1693.8	1456.2	1725.6	1656.6	1894.2	1852.8	1942.8	2103.6	1309.8	1357.8	1590	1916.4	1:2	0.899305
	V1KO-shZDHHC4	1761.78	215.188		1968	1912.8	1602	1892.4	2136	1658.4	1947.6	1820.4	1520.4	1464	2100	1811.4	1875	1511.4	1641	1335.6	1641.6	1479	1770	1668	1812.6	1950	2061.6	2018.4	1863.6	1907.4	1609.8	1849.2	1395.6	1630.2	1:3	0.93015
	V1KO-shAPT1	1749.34	207.185		1449	1767	1917	1913.4	1737	1888.2	1822.2	1776	1178.4	1576.2	1590.6	1603.2	1815	1875.6	1824.6	1423.8	1917	2132.4	1549.2	1829.4	1962	1783.8	1788	1728	2049.6	1994.4	1431.6	1819.2	1690.2	1648.2	2:3	0.820372
Saline	V1KO-shScramble	1727.18	291.765		1859.4	2092.8	2194.8	1632.6	2028	1920	1804.8	1452.6	1521.6	1316.4	2005.2	2313	1581.6	1795.2	1886.4	1520.4	1591.2	1405.8	1189.8	1919.4	1792.2	1905	1933.2	1934.4	1939.2	1750.2	1420.2	1167.6	1434	1508.4	1:2	0.532752
	V1KO-shZDHHC4	1771.36	252.1		1980.6	1767	2173.2	1920.6	1327.8	1575.6	1705.8	1608.6	1862.4	1913.4	1914.6	1972.8	1936.8	1912.8	1473.6	1303.2	1593	1394.4	2017.2	1489.8	2106.6	1779	1997.4	1812.6	1568.4	1573.8	1504.2	2250.6	1978.2	1726.8	1:3	0.884046
	V1KO-shAPT1	1736.72	205.216		2092.8	1791.6	1507.2	1564.8	1731	2022.6	1663.8	1438.8	1735.8	1573.8	1817.4	2166	1641.6	1398.6	1612.8	1647	1461.6	1533	1632	1626	1735.8	1498.8	1780.8	1968	1795.2	1975.2	1884.6	2040.6	1879.8	1884.6	2:3	0.561706
		ave.	sd.
Carrageenan	WT-shScramble	1583.28	174.518		1497.6	1688.4	1874.4	1656	1807.8	1430.4	1492.8	1617	1430.4	1236.6	1700.6	1513.8	1909.2	1197.6	1478.4	1666.4	1681.2	1734.2	1514.4	1591.2	1656	1549.8	1783.8	1672.2	1558.8	1473	1594.8	1735.8	1228.8	1527	1:2	0.00165302
	WT-shZDHHC4	1419.14	209.115		1452	1654.8	1712.4	1247.4	1609.2	1416.6	1146	1574.4	1698.6	1164.6	1362	1645.2	1690.8	1061.4	1462.8	1347	1267.2	1395	1492.8	1516.8	1437.6	1748.4	1726.8	1374.6	1188	1166.4	1296	1432.2	1028.4	1258.8	1:3	0.0441607
	WT-shAPT1	1684.11	203.981		1907.8	1728.4	1802.8	1660	1534.6	1629.4	1792	1781.8	1725.4	1906	1987	1876	1884.6	1502.4	1683	1509.6	1688.4	1653	1260	1374.6	1780.8	1660.8	2047.6	1677.6	1692.6	2029.2	1581	1382.4	1377.6	1407	2:3	6.30478e-06
Saline	WT-shScramble	1828	256.005		2056.2	2107.2	2011.8	1382.4	1703.4	1545.6	1490.4	2000.4	1807.2	1386.6	1915.8	2170.8	2022	1743.6	1516.8	2127.6	1835.4	1476	1392	1849.8	2055.6	1967.4	1956	2250	1809.6	1744.2	2057.4	2057.4	1806	1595.4	1:2	0.883965
	WT-shZDHHC4	1818.76	231.641		1888.8	2052.6	2020.2	2015.4	1783.2	1667.4	1360.8	2104.8	1525.8	1477.2	1975.2	1855.2	2083.8	1788.6	1728	1642.2	1696.8	2326.8	1685.4	1497.6	2083.2	1857.6	1954.2	1484.4	1746	1701.6	2056.8	1589.4	1975.8	1938	1:3	0.669399
	WT-shAPT1	1855.52	240.468		1937.4	1932.6	1937.4	1979.4	1552.2	1519.2	1633.2	1561.8	2378.4	1479	2260.2	1984.2	2137.2	1623.6	1503	1708.8	2116.2	1785.6	2041.8	2061.6	1989.6	1844.4	2158.8	1731.6	1828.8	1699.8	1602	1696.8	2008.8	1972.2	2:3	0.548844
mechanical allodynia
		Carrageenan															Saline
T.P.	number	WT-shScramble					WT-shZDHHC4					WT-shAPT1					WT-shScramble					WT-shZDHHC4					WT-shAPT1
0 hr	1	4.8	5.2	4.3	4.76667		5	5.7	5.9	5.53333		6.1	5.5	5.7	5.76667		5.8	6.2	5.8	5.93333		5.9	5.5	6.5	5.96667		5.8	6.4	5.3	5.83333
	2	4.7	6.1	5.2	5.33333		5.5	5.6	4.8	5.3		5.6	4.7	6	5.43333		6.1	7	5.9	6.33333		6.1	7.5	5.1	6.23333		5.1	4.7	5	4.93333
	3	5.2	5.8	5	5.33333		5.7	4.3	5.4	5.13333		7.1	5.8	5.9	6.26667		5.1	5.7	5.5	5.43333		6	7.2	6.1	6.43333		5.5	5.7	6.5	5.9
	1	5.8	5.2	6.3	5.76667		6.2	5.5	5.2	5.63333		5	3.9	5.6	4.83333		3.7	6.3	5.6	5.2		4.8	5.6	4.3	4.9		3.8	4.6	5.1	4.5
	2	4.7	5	6.1	5.26667		4.5	4.5	4.8	4.6		4.8	4.6	4.6	4.66667		6.7	5	6.6	6.1		5.7	7.3	4.1	5.7		5.7	5.1	4.6	5.13333
	3	6.3	5.8	6.1	6.06667		5.8	6.1	5.4	5.76667		6	4.3	5.2	5.16667		5.3	4.7	5	5		4.2	6.2	5.3	5.23333		3.9	4.7	6.1	4.9
	7	4	5.4	3.2	4.2		3.3	5.8	5.6	4.9		5.2	4.5	5.6	5.1		4.7	5.1	5.2	5		4.7	3.4	5	4.36667		5.7	6.3	6	6
	8	5.1	3.7	5.7	4.83333		5.2	5.2	3.5	4.63333		4.8	4.7	3.6	4.36667		4.1	3.3	3.4	3.6		5.3	6.1	4.2	5.2		5.8	3.7	4.6	4.7
	9	5	5.3	4	4.76667		5.4	4	3.8	4.4		6.3	5.1	4.9	5.43333		4.2	4.3	5.3	4.6		5.4	6.3	5.7	5.8		4.4	5.2	4.5	4.7
	10	4.1	5	3.4	4.16667		4.1	4.2	3.1	3.8		4.6	5	4.1	4.56667		4.9	4.9	6.6	5.46667		3.9	5.8	5.9	5.2		5.9	5.4	6.5	5.93333
12h	1	2.8	2.7	2.5	2.66667		1.7	2.2	2.1	2		2.6	2.3	2.5	2.46667		5.6	5.8	6	5.8		6	5.6	5.3	5.63333		5.4	6.2	5.5	5.7
	2	1.7	1.9	1.4	1.66667		2.2	1.7	2.5	2.13333		2.9	2.6	2.7	2.73333		6.2	5.5	5.9	5.86667		5.9	6.1	5	5.66667		5.7	5.6	5.6	5.63333
	3	2.5	2.4	2.6	2.5		0.4	2.1	1.9	1.46667		2.1	2.2	3.3	2.53333		5.7	5.9	5.5	5.7		5.8	5.5	5.8	5.7		6	6.1	5.7	5.93333
	4	2.2	1.9	3.5	2.53333		1.6	1.3	2.2	1.7		2.7	1.1	3.1	2.3		4.7	4.9	6.6	5.4		5.2	4.4	4.4	4.66667		5.2	3.8	6	5
	5	1.3	1.7	1.9	1.63333		2.5	2.5	2.7	2.56667		3	2.3	1.6	2.3		4.5	5.8	6.1	5.46667		5	5.1	4.1	4.73333		5.3	4	4.1	4.46667
	6	2.4	2.4	1.8	2.2		1.5	2	2.5	2		2.3	3.3	2.8	2.8		5.4	4.7	4	4.7		5.7	5.7	5.4	5.6		6.1	4.2	5.7	5.33333
	7	3.2	1.4	2.8	2.46667		0.7	3.3	1.2	1.73333		4.7	2.7	3.3	3.56667		4.5	2.3	3.4	3.4		5.2	6	5.7	5.63333		5.4	5.3	3.6	4.76667
	8	4.2	1.9	2	2.7		1.3	4.6	2	2.63333		3.7	4.6	3.2	3.83333		5	3.2	3.1	3.76667		4.2	4.3	3.2	3.9		3.1	3.9	3.9	3.63333
	9	3.6	1.7	3.8	3.03333		0.9	1.1	1.2	1.06667		3.8	2.3	5.3	3.8		3.4	4	3.9	3.76667		4.7	3.9	2.5	3.7		5	4	2.8	3.93333
	10	1.7	2.2	1.1	1.66667		1	1.4	2.3	1.56667		4.4	4.5	2	3.63333		3.7	3	3.8	3.5		3.6	2.8	5.6	4		2.2	3.2	3.7	3.03333
	1	4	2.9	3.9	3.6		3.2	3.5	3.5	3.4		4.6	4.1	3.5	4.06667		7.1	3.3	8	6.13333		6.5	2.7	6.5	5.23333		6.7	7.3	7.1	7.03333
	2	3.7	2.4	3.5	3.2		4.7	4	4.6	4.43333		3.6	3.4	3.8	3.6		6.9	4.8	6.4	6.03333		2.6	6.3	6.7	5.2		7.2	6.6	6.6	6.8
	3	1.4	3.6	3.7	2.9		2.9	0.3	2.8	2		4.1	4.3	3.9	4.1		6.8	4.7	6.7	6.06667		6.9	7.3	4.8	6.33333		7	7.1	6.7	6.93333
24h	1	4.6	2.4	3.8	3.6		3.1	1.4	1.7	2.06667		3.2	3.5	2.6	3.1		3.3	6.5	5.2	5		7.3	5.1	6.5	6.3		6.5	6.2	5.1	5.93333
	2	3.2	2.6	2.1	2.63333		2.5	3.1	4.2	3.26667		2.1	2.3	4.1	2.83333		3.4	2.6	6.4	4.13333		5.7	5.7	6.1	5.83333		4.2	6.6	5.6	5.46667
	3	4.1	2.4	2.8	3.1		2.3	0.8	2.8	1.96667		2.5	2.5	3	2.66667		5.9	6.1	4.3	5.43333		4.9	3.3	3.1	3.76667		6.1	5.7	5.8	5.86667
	7	3.2	1.4	2.8	2.46667		1.7	1.4	1.2	1.43333		4	2.7	3.3	3.33333		4.5	6.2	3.9	4.86667		5.3	4.2	5	4.83333		4.7	6.4	4	5.03333
	8	2.4	2.9	2	2.43333		0.4	3.3	2	1.9		3.7	3.6	3.2	3.5		4.3	4.9	5.7	4.96667		4.7	4.9	4.1	4.56667		5.7	4.5	3.6	4.6
	9	1.4	2.9	3.8	2.7		1.7	4.6	0.6	2.3		3.8	2.3	5.3	3.8		3.4	5.5	4.7	4.53333		5.1	4.6	4.4	4.7		3.8	4.3	4.3	4.13333
	10	4	3	3.5	3.5		1	1.4	2.3	1.56667		4.4	3.7	2	3.36667		5	4	4.9	4.63333		4.3	5.2	6.1	5.2		4.2	4.4	5	4.53333
	1	5	2.4	4.4	3.93333		4.1	3.6	4.6	4.1		4.5	5	4.8	4.76667		6.1	6.2	7.2	6.5		5.8	5.4	5.2	5.46667		6.6	7.4	6.3	6.76667
	2	4.2	2.6	4.3	3.7		2.5	4.4	3.9	3.6		3.7	4.3	5.1	4.36667		5.7	6.8	5.9	6.13333		6.1	7.1	6	6.4		5.6	6.2	6	5.93333
	3	3.4	5.5	2.9	3.93333		2.9	4	3.4	3.43333		4.8	4.9	5.1	4.93333		6	5.7	5.2	5.63333		6.2	5.8	5.9	5.96667		5.8	6.2	6.3	6.1
	4	5.2	2.5	3.4	3.7		2.4	1.2	4.6	2.73333		2.1	2.2	3.8	2.7		5	4.3	7.3	5.53333		4.4	4	3.3	3.9		5.1	4.2	4	4.43333
48h	5	6.2	2.7	4.2	4.36667		4.5	3.4	3.9	3.93333		4.2	4.9	2.3	3.8		5.2	6.6	6.7	6.16667		5.1	6.2	6.2	5.83333		3.7	3.9	4.6	4.06667
	6	4.1	5.2	3.8	4.36667		1.2	1.4	4.4	2.33333		4.7	4.7	6.2	5.2		5.7	4.2	4.3	4.73333		6	5.4	4.9	5.43333		4.8	2.9	3.7	3.8
	7	2.2	3.2	3.4	2.93333		1.8	1.8	2.3	1.96667		5.1	5.5	4	4.86667		4.5	3.8	5.9	4.73333		5.2	6	6.1	5.76667		3.8	6.2	3.2	4.4
	8	5.3	2.6	5.2	4.36667		2.4	4.2	1.7	2.76667		4.8	5.6	4.4	4.93333		4.4	4.3	6.3	5		5.5	4.8	5.8	5.36667		6.5	5.5	6.7	6.23333
	9	2.7	4.9	4.3	3.96667		1.5	3.9	2	2.46667		3.9	3.9	4.3	4.03333		4.4	4.6	5.6	4.86667		4.4	5.1	5.1	4.86667		6.8	5.1	5.6	5.83333
	10	3.4	2.6	2.2	2.73333		3.5	3.1	2	2.86667		4.4	2.8	4.1	3.76667		5.6	7.4	3.7	5.56667		4.2	3.4	3.4	3.66667		4.6	4.6	5.4	4.86667
	1	2.5	6.4	4.7	4.53333		4.2	3.4	2.9	3.5		5.7	6.5	5.7	5.96667		5.8	5.7	6.8	6.1		3.9	7.1	5.8	5.6		5.2	7.6	6.6	6.46667
	2	4.9	3.4	5.3	4.53333		5.1	3.4	4.7	4.4		6.6	7.2	5.2	6.33333		5.9	6.2	5.5	5.86667		6.2	5.5	5.4	5.7		5.6	6.3	5.6	5.83333
	3	5.7	4.2	4.6	4.83333		4.4	5.2	3.8	4.46667		5.1	6.4	4.9	5.46667		6.1	5.9	6.3	6.1		5.8	6.3	6.3	6.13333		5.7	7.1	6.5	6.43333
	4	5	3.3	4.2	4.16667		5.7	3	4.4	4.36667		4.8	5.6	5.8	5.4		5.7	4.7	5.8	5.4		4.7	7.2	5.4	5.76667		7.4	4.3	6.5	6.06667
4d	5	5.8	4.3	5.1	5.06667		4	5.5	2.6	4.03333		6.5	4.4	6.2	5.7		5.6	4.2	4.5	4.76667		6.9	4.6	5.7	5.73333		4.7	4.4	6	5.03333
	6	4.8	5	2.6	4.13333		4.6	2.8	1.5	2.96667		6.7	4.5	5.2	5.46667		5.4	6.8	6.4	6.2		5	6.7	6.6	6.1		5.5	5.3	4.4	5.06667
	7	3.5	2.7	4.7	3.63333		2.9	3.7	2.4	3		5.1	5.3	4	4.8		3.9	4.2	6	4.7		4.5	6.2	5.9	5.53333		4.2	4.8	3.1	4.03333
	8	6.4	4.8	5.6	5.6		4.2	2.4	3.7	3.43333		5.8	4.2	4.3	4.76667		6.6	5.3	3.7	5.2		5.3	4.2	6.6	5.36667		5.6	5.3	3.7	4.86667
	9	6.6	5.2	4.4	5.4		2.5	5.7	2.5	3.56667		4.7	4.6	3.3	4.2		4.2	4.8	5.7	4.9		4.3	4.8	6.4	5.16667		6.4	3.3	5.4	5.03333
	10	3.9	4.4	3.2	3.83333		2.4	3.6	2.8	2.93333		4.5	3.7	4.2	4.13333		5.5	5.4	4.6	5.16667		6.5	4.5	5.2	5.4		4.1	4.7	5.3	4.7
	1	5.6	6.2	5.3	5.7		4.3	3.9	4.2	4.13333		6.3	6.2	5.5	6		6.5	5.6	5.7	5.93333		6.4	5.5	6.8	6.23333		5.6	6.3	5.8	5.9
	2	5.2	5.5	4.2	4.96667		5.3	6	5.6	5.63333		5.3	5.6	5	5.3		7.3	7.2	5.9	6.8		7.6	4.8	5.3	5.9		5.8	4.7	5.4	5.3
	3	6.9	6.4	5.8	6.36667		6.1	5.2	5.9	5.73333		6.2	6.1	7.1	6.46667		5.8	6.2	5.7	5.9		5.4	6.2	5.7	5.76667		6.2	6.1	6.4	6.23333
	4	3.5	3.2	5.1	3.93333		2.6	2.1	4.9	3.2		7.2	4.8	4.2	5.4		2.8	6.1	8.3	5.73333		7.7	6.1	4.6	6.13333		6.5	4.1	4.3	4.96667
1w	5	4.7	6.1	5.5	5.43333		5.5	3.7	3.7	4.3		4.4	6.4	4.2	5		5.6	3.7	6.4	5.23333		3.2	4.8	4.6	4.2		5.3	4.5	4.2	4.66667
	6	5.3	6.2	5.5	5.66667		6.4	4.3	4.4	5.03333		5.1	5.2	6.7	5.66667		4.4	6.9	4.2	5.16667		5	3.7	4.5	4.4		4.3	4.8	6.8	5.3
	7	4.2	6.6	5	5.26667		2.8	3.7	4.2	3.56667		5.1	4.6	3.9	4.53333		3.7	6.3	7.2	5.73333		2.2	3.5	6.8	4.16667		4.5	7.3	5.1	5.63333
	8	4.5	7.1	6.8	6.13333		5.3	5.5	3.3	4.7		4.5	5.4	5.6	5.16667		6.5	4.2	7.8	6.16667		6.6	7.8	2.3	5.56667		3.8	3.8	5.2	4.26667
	9	3.7	3.2	2.8	3.23333		4.7	4.9	3.1	4.23333		6.5	4.6	4.1	5.06667		6.1	3.3	6.5	5.3		3.4	4.1	6.9	4.8		7.2	6.3	7.5	7
	10	3	4.6	6.3	4.63333		4.2	5.5	3.7	4.46667		7.4	4.5	3.7	5.2		3.1	6.2	4.8	4.7		4.5	3.1	7.4	5		4.6	6.6	6.8	6
	1	4.3	5.6	5.4	5.1		5.1	5.2	5.6	5.3		5.8	6.3	5.7	5.93333		5.7	6.1	5.4	5.73333		5.4	6.5	6.1	6		5.9	6.4	5.3	5.86667
2w	2	6	5.4	5.5	5.63333		5.7	5.2	6.1	5.66667		5	5.8	5.1	5.3		5.2	5.9	5.9	5.66667		4.7	5.5	5.6	5.26667		5.6	7.2	5.1	5.96667
	3	5.9	6.7	6.9	6.5		6.2	6.6	6.7	6.5		5.1	5.4	6.7	5.73333		6.1	6.3	5.8	6.06667		6.8	6.1	5.8	6.23333		4.9	6.2	6.5	5.86667
	4	7.2	5.1	6.4	6.23333		4.7	6.1	3.2	4.66667		3.6	4.9	6.8	5.1		4.6	4.3	5.2	4.7		5.1	3.6	3.5	4.06667		4.4	6.4	5.8	5.53333
	5	6.8	3.5	4.1	4.8		5.3	5.4	3.7	4.8		4.2	4.5	7.3	5.33333		4.2	5.2	3.6	4.33333		7.2	5.3	5.3	5.93333		3.9	4.3	7.4	5.2
	6	2.6	5.1	4.9	4.2		2.8	6.4	3.3	4.16667		3.9	4	6.8	4.9		3.4	6.5	6.5	5.46667		4.4	5.2	5.2	4.93333		3.5	6.3	3.3	4.36667
	7	6.9	6.4	5.8	6.36667		6.1	5.2	5.9	5.73333		6.2	6.1	7.1	6.46667		5.8	6.2	5.7	5.9		5.4	6.2	5.7	5.76667		6.2	6.1	6.4	6.23333
	8	4.5	6	3.6	4.7		6.5	3.5	8	6		6.8	4.8	2.1	4.56667		6	4.2	6.1	5.43333		7.5	9.4	6.8	7.9		4.3	7.9	5.6	5.93333
	9	4.7	6.4	4	5.03333		10.2	3.6	4.6	6.13333		4.3	1.1	4.1	3.16667		6.4	4.4	3.8	4.86667		6.2	6.6	5.2	6		8.7	8.9	5.3	7.63333
	10	4.8	6.8	4.8	5.46667		4	5.5	5.8	5.1		5	4.3	5.7	5		3.8	4.5	5.2	4.5		3	6.8	4.8	4.86667		4.5	8	5.6	6.03333
		V1KO-shScramble					V1KO-shZDHHC4					V1KO-shAPT1					V1KO-shScramble					V1KO-shZDHHC4					V1KO-shAPT1
0 hr	1	5.8	5.2	6.3	5.76667		6.1	5.7	6	5.93333		5.8	5.6	5.2	5.53333		5.7	6.2	5.9	5.93333		6.5	6.6	5.2	6.1		5.7	6.2	6.1	6
	2	4.8	5	4.2	4.66667		5.6	4.6	5.1	5.1		5.3	4.6	5.5	5.13333		5.4	5.3	6.6	5.76667		5.5	5.6	6.8	5.96667		5.8	4.9	6.7	5.8
	3	6.3	5.8	6.1	6.06667		5.6	5.3	5.9	5.6		6.2	6.7	7	6.63333		7.1	4.8	5.4	5.76667		5.9	7.1	5.8	6.26667		5.3	5.5	6.3	5.7
	4	5.1	4.9	4.2	4.73333		6.2	5.1	4.5	5.26667		4.3	6.7	6.8	5.93333		4.4	5.3	5.3	5		4.3	6.9	6.2	5.8		6.2	4.8	7.4	6.13333
	5	3.2	3.1	5.1	3.8		5	4.9	5.5	5.13333		5.4	4.2	7.6	5.73333		5.1	5.1	5.2	5.13333		5	7.2	4.5	5.56667		5	4.7	5.5	5.06667
	6	6.6	4.5	3.8	4.96667		6.7	5.7	5	5.8		5.1	4.8	6.5	5.46667		3.8	4.9	4.9	4.53333		4.7	3.3	6.8	4.93333		4.9	3.1	6.3	4.76667
	7	6.8	6.8	5.7	6.43333		4.5	4.7	3.4	4.2		4.6	3.3	4.4	4.1		7.5	6.6	4.7	6.26667		3.4	2.8	5.2	3.8		3.6	3.5	7.1	4.73333
	8	7.1	4.1	6.4	5.86667		4.2	7.3	5.3	5.6		5.9	4.8	4.3	5		6.2	4.5	3.5	4.73333		4.1	6.9	3.2	4.73333		5.4	4.2	6.9	5.5
	9	3.3	4.4	4.3	4		4	4.2	6.3	4.83333		4.1	4.4	3.2	3.9		7.9	3.2	4.2	5.1		3.8	5.1	4.6	4.5		4	2.2	3.8	3.33333
	10	7.6	3.7	5.4	5.56667		3.7	3.9	5.2	4.26667		3.4	4	7.1	4.83333		6.6	4.1	3.9	4.86667		3.5	5.4	6.1	5		4.3	3.3	7.6	5.06667
12 hr	1	4.5	3.1	4.9	4.16667		3.9	4.8	4.6	4.43333		5.3	4	4.2	4.5		5.4	6.2	5.8	5.8		6	4.4	5.4	5.26667		5.9	6	6.8	6.23333
	2	3.7	1.7	4.6	3.33333		5.7	4.7	3.6	4.66667		4.7	3.7	5.1	4.5		6.1	6.6	5	5.9		5.6	6.1	5	5.56667		5.7	6.5	6.6	6.26667
	3	5.3	4.7	4.3	4.76667		4.5	4.4	4.7	4.53333		5.5	4.8	4.4	4.9		5	5.7	5.5	5.4		6.2	7.1	6.5	6.6		5.8	5.2	4.6	5.2
	4	3.3	4.1	4.2	3.86667		5.3	4.2	4.4	4.63333		4.3	5	4.7	4.66667		5.1	6.7	5.1	5.63333		6.1	4.9	4.6	5.2		2.3	5.1	6.4	4.6
	5	5.7	3.9	5.5	5.03333		2.6	2.6	3.4	2.86667		3.4	2.2	1.8	2.46667		4.9	5.4	6	5.43333		5.3	3.4	6.2	4.96667		5.6	4.7	6.3	5.53333
	6	4.1	3.7	3.6	3.8		7.9	3.8	3.5	5.06667		2.5	3.7	2.9	3.03333		3.7	6.2	4.8	4.9		2.3	3.6	3.6	3.16667		4.9	4.3	5.8	5
	7	5.5	2.5	4.2	4.06667		1.2	3.2	2.7	2.36667		3.6	6.1	3.5	4.4		4.2	4.9	3.7	4.26667		3.4	5.4	4.1	4.3		3.3	3.9	4.2	3.8
	8	4.9	2.4	3.2	3.5		1.5	3.4	4.6	3.16667		5.8	2.5	2.1	3.46667		4.3	5.8	4.4	4.83333		6.7	4.3	4.2	5.06667		2.8	2.5	3.8	3.03333
	9	3.2	2.1	3.3	2.86667		4.8	3.2	5.6	4.53333		4.2	4.9	3.8	4.3		2.1	4.4	3.4	3.3		4.3	4.5	6.1	4.96667		4.4	3.2	5.9	4.5
	10	4.7	3.8	6.5	5		5.1	3	4.8	4.3		4.7	1.3	2.3	2.76667		3.8	4.1	4.5	4.13333		4.2	3.7	4.6	4.16667		5.4	2.7	5.8	4.63333
24 hr	1	4.8	5.2	5.1	5.03333		6.3	6.5	5.7	6.16667		5.1	5.7	5.4	5.4		5.6	6.4	6	6		5.8	6.5	5.7	6		4.7	6.1	5.4	5.4
	2	6.7	6.7	5.5	6.3		5.2	5.7	4.9	5.26667		4.8	6.6	6.4	5.93333		5.8	7	6.3	6.36667		6.2	5.8	5.3	5.76667		5.8	6.5	7.1	6.46667
	3	6.2	6.3	5.8	6.1		5.6	6.2	5.3	5.7		5.7	7.2	5.8	6.23333		6.1	6.2	5.4	5.9		6.3	7.3	6.1	6.56667		4.5	5.3	6.7	5.5
	4	7.3	5.1	6.2	6.2		5	5.8	4.9	5.23333		5.6	4.1	6.2	5.3		3.3	4.3	5.3	4.3		4.6	3.3	4.1	4		5.8	4.1	7.6	5.83333
	5	4.9	4.7	5.5	5.03333		4.6	5.6	4.7	4.96667		6.1	4.7	5.4	5.4		4.5	4.5	5	4.66667		6.7	5.6	6.3	6.2		4.7	4.7	6.3	5.23333
	6	5.7	5.2	4.8	5.23333		6.3	7.5	5.5	6.43333		4.4	6.5	3.5	4.8		5.8	6.1	7.4	6.43333		5.1	4.1	6.1	5.1		4	4.2	5.9	4.7
	7	4.4	4.8	3.2	4.13333		3.9	5.7	6.3	5.3		5.7	4.2	4.8	4.9		4.1	6	4.4	4.83333		4.3	5.5	5.7	5.16667		3.9	5.5	7.6	5.66667
	8	3.1	3.3	4.5	3.63333		4.6	5.2	5.1	4.96667		4.3	5	3.7	4.33333		5.3	5.2	4.1	4.86667		4.6	4.9	6.5	5.33333		4.4	3.5	5.2	4.36667
	9	3.8	4.9	5.9	4.86667		3.2	5	4.1	4.1		6.3	5.2	5.5	5.66667		5.5	4.7	3.8	4.66667		6.8	5.3	5.1	5.73333		5.3	3.8	6.9	5.33333
	10	4.5	5.4	4.2	4.7		2.9	5.9	3.7	4.16667		5.5	6.5	6.4	6.13333		4.8	5.6	3.5	4.63333		2.6	4.7	4.3	3.86667		4.2	2.7	6.5	4.46667
48 hr	1	5.4	6.1	6.4	5.96667		5.9	5.3	4.5	5.23333		4.5	4.9	5.8	5.06667		5.9	5.8	6.3	6		6.1	5.1	5.4	5.53333		5.2	4.6	6.6	5.46667
	2	4.8	4.9	6.3	5.33333		5.5	5.6	4.8	5.3		5.5	5.8	4.8	5.36667		5.1	5.2	5.8	5.36667		5.9	5.5	6.1	5.83333		4.2	7	4.9	5.36667
	3	5.8	6.4	6	6.06667		5.9	6.2	6.1	6.06667		6.6	6.1	6.7	6.46667		7.6	5.1	4.9	5.86667		7.1	5.3	6.1	6.16667		5.4	5.6	6.5	5.83333
	4	4.7	5.7	6.8	5.73333		5.7	6.6	6.7	6.33333		7.7	6.8	5.6	6.7		7.8	5.6	6.5	6.63333		6.3	4.6	4.6	5.16667		4.5	3.2	5.9	4.53333
	5	5.9	4.4	5.6	5.3		4.7	5.3	5.5	5.16667		5.6	6.4	5.1	5.7		6.7	4.3	3.8	4.93333		4.8	5.6	4.9	5.1		5.6	4.8	4.8	5.06667
	6	4.2	5.2	6.4	5.26667		4.2	3.5	3.4	3.7		6.8	5.7	5.5	6		6.6	3.9	6.2	5.56667		6.3	5.1	2.6	4.66667		6.2	5.1	3.8	5.03333
	7	3.3	4.7	4.6	4.2		3.9	5.4	6.1	5.13333		5.7	6.2	4.6	5.5		4.6	6.3	4.8	5.23333		5.8	4.7	6.7	5.73333		5.6	5.5	4.6	5.23333
	8	4.5	4.3	5	4.6		4.5	6.4	5.6	5.5		4.8	5.2	4.3	4.76667		7.3	3.2	7.3	5.93333		5.3	5.2	6.9	5.8		4.6	2.6	3.7	3.63333
	9	3.7	4.2	4.8	4.23333		5.6	6.8	4.7	5.7		6.8	2.8	3.9	4.5		2.4	2.9	3.8	3.03333		6.8	4.4	3.8	5		5.9	5.3	3.6	4.93333
	10	6.9	5.6	7.4	6.63333		3.7	6.3	4.5	4.83333		3.9	5.4	3.3	4.2		4.5	5.5	4.6	4.86667		3.3	6.1	6.8	5.4		6	4.1	4.3	4.8
4d	1	5.4	5.7	4.7	5.26667		4.7	4.9	5.5	5.03333		5.3	4.5	6.2	5.33333		6.3	5.7	5.4	5.8		6.4	4.6	5.7	5.56667		5.7	6.5	5.5	5.9
	2	5.4	5.1	6.3	5.6		5.4	5.7	6.1	5.73333		4.8	5.8	6.3	5.63333		7.4	6.2	6.4	6.66667		6.2	5.8	5.2	5.73333		6.8	5	5.3	5.7
	3	6.1	6.7	6.7	6.5		6	5.1	5.4	5.5		5.3	5.6	7	5.96667		5.8	4.3	6	5.36667		6.1	7.3	6.7	6.7		5.5	6.1	6.6	6.06667
	4	5.3	6.1	6.6	6		6.6	5.4	5.5	5.83333		4.7	4.7	5.3	4.9		4.6	3.2	5.5	4.43333		5.9	4.8	5.6	5.43333		4.9	4.5	6.9	5.43333
	5	7.9	6.2	5.9	6.66667		7.3	5.5	5.5	6.1		5.6	5.2	6.7	5.83333		5.7	4.9	4.8	5.13333		6.1	5.9	3.7	5.23333		5.8	4.7	7.4	5.96667
	6	4.7	6.4	4.8	5.3		5.4	5.3	5.9	5.53333		3.6	3.7	5.2	4.16667		4.5	4.7	7.1	5.43333		5.5	3.6	3.7	4.26667		5.6	5	5.8	5.46667
	7	3.7	5.6	4.5	4.6		6.8	4.7	5.4	5.63333		6.1	4.3	4.5	4.96667		5.2	4.5	4.7	4.8		5.2	4.8	2.6	4.2		5.7	5.2	4.1	5
	8	4.7	5.8	3.7	4.73333		2.9	3.8	5.3	4		4.4	4.6	6.7	5.23333		3.5	6.2	3.7	4.46667		5.5	3.1	5.7	4.76667		3.5	4.2	6.3	4.66667
	9	5.7	4.6	4.4	4.9		5.3	5.8	6.9	6		5.5	6.2	5.3	5.66667		4.7	3.9	5.6	4.73333		4.7	3.8	3.7	4.06667		6.8	4.6	6.4	5.93333
	10	6.4	5.2	5.3	5.63333		5.6	6.6	5.2	5.8		2.7	3.5	2.7	2.96667		4.4	3.7	4.3	4.13333		5.4	3.3	6.2	4.96667		5.6	2.6	3.1	3.76667
1 w	1	6.2	6	6.3	6.16667		6.3	6.4	6.1	6.26667		6	5.2	5.4	5.53333		5.2	6.1	6.4	5.9		6.6	5.9	5.9	6.13333		5.5	6.1	5	5.53333
	2	4.6	4.9	5.1	4.86667		5.2	4.6	5.3	5.03333		5.3	5.1	4.4	4.93333		5.7	6.9	7.2	6.6		4.8	5.3	6.1	5.4		5.6	6.4	4.7	5.56667
	3	5.4	5.7	6.3	5.8		6.1	5.8	5.7	5.86667		6.9	6.5	5	6.13333		6.3	5.8	5.6	5.9		6.8	5.1	5.9	5.93333		5.2	5.4	6.2	5.6
	4	4.6	5.2	5.6	5.13333		5.6	3.5	5.2	4.76667		4.9	5.8	3.5	4.73333		4.8	5.9	6.7	5.8		5.1	4.6	6.6	5.43333		5.1	2.6	5.6	4.43333
	5	5.3	7.5	6.5	6.43333		6.5	4.7	6.1	5.76667		4.2	5.7	5.3	5.06667		7.4	6.8	5.2	6.46667		3.6	2.4	3.9	3.3		4.2	3.9	3.7	3.93333
	6	3.8	3.8	5.5	4.36667		4.5	2.7	4.9	4.03333		6.6	3.5	6.4	5.5		4.6	4.5	3.7	4.26667		4.6	3.8	5.3	4.56667		6.8	5.4	7.7	6.63333
	7	4.3	4.9	4.7	4.63333		7.3	4.1	4.7	5.36667		3.8	5.8	3.3	4.3		6.5	5.3	4.4	5.4		5.5	3.2	4.2	4.3		4.6	4.3	3.5	4.13333
	8	3.7	4.6	6.3	4.86667		7.4	3.8	5.6	5.6		6.7	7.7	7.3	7.23333		3.9	3.2	3.2	3.43333		6.1	3.5	5.7	5.1		4.5	3.8	6.9	5.06667
	9	6.2	5.4	4.4	5.33333		4.1	4.4	4.3	4.26667		2.9	5.1	5.4	4.46667		5.8	2.5	3.6	3.96667		7.6	6.7	7.9	7.4		2.4	3.6	5.3	3.76667
	10	2.2	3.4	2.9	2.83333		4.5	3.2	3.3	3.66667		6.7	6.3	3.2	5.4		4.1	6.7	4.3	5.03333		6.3	2.2	6.3	4.93333		3.7	6.4	6.1	5.4
2 w	1	3.4	4.5	3.2	3.7		6.2	7.6	4.7	6.16667		0.7	4	6.6	3.76667		5.3	5.9	3.1	4.76667		4.4	6.4	7.9	6.23333		8.5	3.7	4.2	5.46667
	2	6	8.9	3.1	6		6.8	6.3	7.3	6.8		5.6	2.9	5.9	4.8		6.8	8.2	2.8	5.93333		4.7	6.9	3.8	5.13333		4.2	7.4	2.3	4.63333
	3	6.4	2.2	3.9	4.16667		1.3	5.4	7.7	4.8		3.9	3	3.9	3.6		7.2	2.8	6.3	5.43333		6.1	5.2	5.3	5.53333		2.1	2.8	2.3	2.4
	4	3.2	2.7	4.2	3.36667		5.1	4.1	7.8	5.66667		7	5.7	6.9	6.53333		4.2	6	4.5	4.9		6.5	8.9	4.2	6.53333		3.9	6.4	4.9	5.06667
	5	6.5	8.3	4.9	6.56667		7.2	4.7	5.3	5.73333		6.1	5.5	7.9	6.5		4.6	5.3	8.3	6.06667		1.7	5.3	5.8	4.26667		5.9	6.2	6.1	6.06667
	6	3.1	7.3	9.2	6.53333		4.7	4.2	8	5.63333		5.9	4.6	6.9	5.8		8.2	4.1	5.2	5.83333		3.8	3.7	5.1	4.2		5.8	4.4	4.2	4.8
	7	7.5	9.1	2	6.2		4.9	6	4	4.96667		7.4	6.8	5.3	6.5		4.5	3	3.4	3.63333		4.6	6.8	5	5.46667		5.2	3.2	9.8	6.06667
	8	6.7	4.4	0.5	3.86667		5.6	4.6	5.7	5.3		4.2	7.1	3.2	4.83333		3.9	4.1	1.8	3.26667		2	5	9.4	5.46667		4.5	7.3	6.2	6
	9	6.9	5.7	5.4	6		4.4	5.9	1.4	3.9		0.8	3.4	5	3.06667		3.4	4.7	4.7	4.26667		2.7	7.7	5.7	5.36667		7.8	7.3	6.1	7.06667
	10	9.1	4.4	9.5	7.66667		3.8	5.9	7.2	5.63333		3.5	6.1	9.5	6.36667		2.7	6.2	5.1	4.66667		7.1	7.7	2.2	5.66667		4.9	5.4	6.9	5.73333

## Sheet: Sheet4
Carrageenan
	WT-shScramble
0 hr	0	4.76667	5.33333	5.33333	5.76667	5.26667	6.06667	4.2	4.83333	4.76667	4.16667
12hr	12	2.66667	1.66667	2.5	2.53333	1.63333	2.2	2.46667	2.7	3.03333	1.66667
24hr	24	3.6	3.2	2.9	3.6	2.63333	3.1	2.46667	2.43333	2.7	3.5
48hr	48	3.93333	3.7	3.93333	3.7	4.36667	4.36667	2.93333	4.36667	3.96667	2.73333
4d	96	4.53333	4.53333	4.83333	4.16667	5.06667	4.13333	3.63333	5.6	5.4	3.83333
1w	168	5.7	4.96667	6.36667	3.93333	5.43333	5.66667	5.26667	6.13333	3.23333	4.63333
2w	336	5.1	5.63333	6.5	6.23333	4.8	4.2	6.36667	4.7	5.03333	5.46667
	0
	12	44.6	42	47	49.8	41.4	49.6	40	45.2	46.8	35
	24	37.6	29.2	32.4	36.8	25.6	31.8	29.6	30.8	34.4	31
	48	90.4	82.8	82	87.6	84	89.6	64.8	81.6	80	74.8
	96	203.2	197.6	210.4	188.8	226.4	204	157.6	239.2	224.8	157.6
	168	368.4	342	403.2	291.6	378	352.8	320.4	422.4	310.8	304.8
	336	907.2	890.4	1080.8	854	859.6	828.8	977.2	910	694.4	848.4
	total	1651.4	1584	1855.8	1508.6	1615	1556.6	1589.6	1729.2	1391.2	1451.6
	WT-shZDHHC4
0 hr	0	5.53333	5.3	5.13333	5.63333	4.6	5.76667	4.9	4.63333	4.4	3.8
12hr	12	2	2.13333	1.46667	1.7	2.56667	2	1.73333	2.63333	1.06667	1.56667
24hr	24	3.4	4.43333	2	2.06667	3.26667	1.96667	1.43333	1.9	2.3	1.56667
48hr	48	4.1	3.6	3.43333	2.73333	3.93333	2.33333	1.96667	2.76667	2.46667	2.86667
4d	96	3.5	4.4	4.46667	4.36667	4.03333	2.96667	3	3.43333	3.56667	2.93333
1w	168	4.13333	5.63333	5.73333	3.2	4.3	5.03333	3.56667	4.7	4.23333	4.46667
2w	336	5.3	5.66667	6.5	4.66667	4.8	4.16667	5.73333	6	6.13333	5.1
	0
	12	45.2	44.6	39.6	44	43	46.6	39.8	43.6	32.8	32.2
	24	32.4	39.4	20.8	22.6	35	23.8	19	27.2	20.2	18.8
	48	90	96.4	65.2	57.6	86.4	51.6	40.8	56	57.2	53.2
	96	182.4	192	189.6	170.4	191.2	127.2	119.2	148.8	144.8	139.2
	168	274.8	361.2	367.2	272.4	300	288	236.4	292.8	280.8	266.4
	336	792.4	949.2	1027.6	660.8	764.4	772.8	781.2	898.8	870.8	803.6
	total	1417.2	1682.8	1710	1227.8	1420	1310	1236.4	1467.2	1406.6	1313.4
	WT-shAPT1
0 hr	0	5.76667	5.43333	6.26667	4.83333	4.66667	5.16667	5.1	4.36667	5.43333	4.56667
12hr	12	2.46667	2.73333	2.53333	2.3	2.3	2.8	3.56667	3.83333	3.8	3.63333
24hr	24	4.06667	3.6	4.1	3.1	2.83333	2.66667	3.33333	3.5	3.8	3.36667
48hr	48	4.76667	4.36667	4.93333	2.7	3.8	5.2	4.86667	4.93333	4.03333	3.76667
4d	96	5.96667	6.33333	5.46667	5.4	5.7	5.46667	4.8	4.76667	4.2	4.13333
1w	168	6	5.3	6.46667	5.4	5	5.66667	4.53333	5.16667	5.06667	5.2
2w	336	5.93333	5.3	5.73333	5.1	5.33333	4.9	6.46667	4.56667	3.16667	5
	0
	12	49.4	49	52.8	42.8	41.8	47.8	52	49.2	55.4	49.2
	24	39.2	38	39.8	32.4	30.8	32.8	41.4	44	45.6	42
	48	106	95.6	108.4	69.6	79.6	94.4	98.4	101.2	94	85.6
	96	257.6	256.8	249.6	194.4	228	256	232	232.8	197.6	189.6
	168	430.8	418.8	429.6	388.8	385.2	400.8	336	357.6	333.6	336
	336	1002.4	890.4	1024.8	882	868	887.6	924	817.6	691.6	856.8
	total	1885.4	1748.6	1905	1610	1633.4	1719.4	1683.8	1602.4	1417.8	1559.2
Saline
	WT-shScramble
0 hr	0	5.93333	6.33333	5.43333	5.2	6.1	5	5	3.6	4.6	5.46667
12hr	12	5.8	5.86667	5.7	5.4	5.46667	4.7	3.4	3.76667	3.76667	3.5
24hr	24	6.13333	6.03333	6.06667	5	4.13333	5.43333	4.86667	4.96667	4.53333	4.63333
48hr	48	6.5	6.13333	5.63333	5.53333	6.16667	4.73333	4.73333	5	4.86667	5.56667
4d	96	6.1	5.86667	6.1	5.4	4.76667	6.2	4.7	5.2	4.9	5.16667
1w	168	5.93333	6.8	5.9	5.73333	5.23333	5.16667	5.73333	6.16667	5.3	4.7
2w	336	5.73333	5.66667	6.06667	4.7	4.33333	5.46667	5.9	5.43333	4.86667	4.5
	0
	12	70.4	73.2	66.8	63.6	69.4	58.2	50.4	44.2	50.2	53.8
	24	71.6	71.4	70.6	62.4	57.6	60.8	49.6	52.4	49.8	48.8
	48	151.6	146	140.4	126.4	123.6	122	115.2	119.6	112.8	122.4
	96	302.4	288	281.6	262.4	262.4	262.4	226.4	244.8	234.4	257.6
	168	433.2	456	432	400.8	360	409.2	375.6	409.2	367.2	355.2
	336	980	1047.2	1005.2	876.4	803.6	893.2	977.2	974.4	854	772.8
	total	2009.2	2081.8	1996.6	1792	1676.6	1805.8	1794.4	1844.6	1668.4	1610.6
	WT-shZDHHC4
0 hr	0	5.96667	6.23333	6.43333	4.9	5.7	5.23333	4.36667	5.2	5.8	5.2
12hr	12	5.63333	5.66667	5.7	4.66667	4.73333	5.6	5.63333	3.9	3.7	4
24hr	24	5.23333	5.2	6.33333	6.3	5.83333	3.76667	4.83333	4.56667	4.7	5.2
48hr	48	5.46667	6.4	5.96667	3.9	5.83333	5.43333	5.76667	5.36667	4.86667	3.66667
4d	96	5.6	5.7	6.13333	5.76667	5.73333	6.1	5.53333	5.36667	5.16667	5.4
1w	168	6.23333	5.9	5.76667	6.13333	4.2	4.4	4.16667	5.56667	4.8	5
2w	336	6	5.26667	6.23333	4.06667	5.93333	4.93333	5.76667	7.9	6	4.86667
	0
	12	69.6	71.4	72.8	57.4	62.6	65	60	54.6	57	55.2
	24	65.2	65.2	72.2	65.8	63.4	56.2	62.8	50.8	50.4	55.2
	48	128.4	139.2	147.6	122.4	140	110.4	127.2	119.2	114.8	106.4
	96	265.6	290.4	290.4	232	277.6	276.8	271.2	257.6	240.8	217.6
	168	426	417.6	428.4	428.4	357.6	378	349.2	393.6	358.8	374.4
	336	1027.6	938	1008	856.8	851.2	784	834.4	1131.2	907.2	828.8
	total	1982.4	1921.8	2019.4	1762.8	1752.4	1670.4	1704.8	2007	1729	1637.6
	WT-shAPT1
0 hr	0	5.83333	4.93333	5.9	4.5	5.13333	4.9	6	4.7	4.7	5.93333
12hr	12	5.7	5.63333	5.93333	5	4.46667	5.33333	4.76667	3.63333	3.93333	3.03333
24hr	24	7.03333	6.8	6.93333	5.93333	5.46667	5.86667	5.03333	4.6	4.13333	4.53333
48hr	48	6.76667	5.93333	6.1	4.43333	4.06667	3.8	4.4	6.23333	5.83333	4.86667
4d	96	6.46667	5.83333	6.43333	6.06667	5.03333	5.06667	4.03333	4.86667	5.03333	4.7
1w	168	5.9	5.3	6.23333	4.96667	4.66667	5.3	5.63333	4.26667	7	6
2w	336	5.86667	5.96667	5.86667	5.53333	5.2	4.36667	6.23333	5.93333	7.63333	6.03333
	0
	12	69.2	63.4	71	57	57.6	61.4	64.6	50	51.8	53.8
	24	76.4	74.6	77.2	65.6	59.6	67.2	58.8	49.4	48.4	45.4
	48	165.6	152.8	156.4	124.4	114.4	116	113.2	130	119.6	112.8
	96	317.6	282.4	300.8	252	218.4	212.8	202.4	266.4	260.8	229.6
	168	445.2	400.8	456	397.2	349.2	373.2	348	328.8	433.2	385.2
	336	988.4	946.4	1016.4	882	828.8	812	996.8	856.8	1229.2	1010.8
	total	2062.4	1920.4	2077.8	1778.2	1628	1642.6	1783.8	1681.4	2143	1837.6
Carrageenan
	V1KO-shScramble
0 hr	0	5.76667	4.66667	6.06667	4.73333	3.8	4.96667	6.43333	5.86667	4	5.56667
12hr	12	4.16667	3.33333	4.76667	3.86667	5.03333	3.8	4.06667	3.5	2.86667	5
24hr	24	5.03333	6.3	6.1	6.2	5.03333	5.23333	4.13333	3.63333	4.86667	4.7
48hr	48	5.96667	5.33333	6.06667	5.73333	5.3	5.26667	4.2	4.6	4.23333	6.63333
4d	96	5.26667	5.6	6.5	6	6.66667	5.3	4.6	4.73333	4.9	5.63333
1w	168	6.16667	4.86667	5.8	5.13333	6.43333	4.36667	4.63333	4.86667	5.33333	2.83333
2w	336	3.7	6	4.16667	3.36667	6.56667	6.53333	6.2	3.86667	6	7.66667
	0
	12	59.6	48	65	51.6	53	52.6	63	56.2	41.2	63.4
	24	55.2	57.8	65.2	60.4	60.4	54.2	49.2	42.8	46.4	58.2
	48	132	139.6	146	143.2	124	126	100	98.8	109.2	136
	96	269.6	262.4	301.6	281.6	287.2	253.6	211.2	224	219.2	294.4
	168	411.6	376.8	442.8	400.8	471.6	348	332.4	345.6	368.4	304.8
	336	828.8	912.8	837.2	714	1092	915.6	910	733.6	952	882
	total	1756.8	1797.4	1857.8	1651.6	2088.2	1750	1665.8	1501	1736.4	1738.8
	V1KO-shZDHHC4
0 hr	0	5.93333	5.1	5.6	5.26667	5.13333	5.8	4.2	5.6	4.83333	4.26667
12hr	12	4.43333	4.66667	4.53333	4.63333	2.86667	5.06667	2.36667	3.16667	4.53333	4.3
24hr	24	6.16667	5.26667	5.7	5.23333	4.96667	6.43333	5.3	4.96667	4.1	4.16667
48hr	48	5.23333	5.3	6.06667	6.33333	5.16667	3.7	5.13333	5.5	5.7	4.83333
4d	96	5.03333	5.73333	5.5	5.83333	6.1	5.53333	5.63333	4	6	5.8
1w	168	6.26667	5.03333	5.86667	4.76667	5.76667	4.03333	5.36667	5.6	4.26667	3.66667
2w	336	6.16667	6.8	4.8	5.66667	5.73333	5.63333	4.96667	5.3	3.9	5.63333
	0
	12	62.2	58.6	60.8	59.4	48	65.2	39.4	52.6	56.2	51.4
	24	63.6	59.6	61.4	59.2	47	69	46	48.8	51.8	50.8
	48	136.8	126.8	141.2	138.8	121.6	121.6	125.2	125.6	117.6	108
	96	246.4	264.8	277.6	292	270.4	221.6	258.4	228	280.8	255.2
	168	406.8	387.6	409.2	381.6	427.2	344.4	396	345.6	369.6	340.8
	336	1044.4	994	896	876.4	966	812	868	915.6	686	781.2
	total	1960.2	1891.4	1846.2	1807.4	1880.2	1633.8	1733	1716.2	1562	1587.4
	V1KO-shAPT1
0 hr	0	5.53333	5.13333	6.63333	5.93333	5.73333	5.46667	4.1	5	3.9	4.83333
12hr	12	4.5	4.5	4.9	4.66667	2.46667	3.03333	4.4	3.46667	4.3	2.76667
24hr	24	5.4	5.93333	6.23333	5.3	5.4	4.8	4.9	4.33333	5.66667	6.13333
48hr	48	5.06667	5.36667	6.46667	6.7	5.7	6	5.5	4.76667	4.5	4.2
4d	96	5.33333	5.63333	5.96667	4.9	5.83333	4.16667	4.96667	5.23333	5.66667	2.96667
1w	168	5.53333	4.93333	6.13333	4.73333	5.06667	5.5	4.3	7.23333	4.46667	5.4
2w	336	3.76667	4.8	3.6	6.53333	6.5	5.8	6.5	4.83333	3.06667	6.36667
	0
	12	60.2	57.8	69.2	63.6	49.2	51	51	50.8	49.2	45.6
	24	59.4	62.6	66.8	59.8	47.2	47	55.8	46.8	59.8	53.4
	48	125.6	135.6	152.4	144	133.2	129.6	124.8	109.2	122	124
	96	249.6	264	298.4	278.4	276.8	244	251.2	240	244	172
	168	391.2	380.4	435.6	346.8	392.4	348	333.6	448.8	364.8	301.2
	336	781.2	817.6	817.6	946.4	971.6	949.2	907.2	1013.6	632.8	988.4
	total	1667.2	1718	1840	1839	1870.4	1768.8	1723.6	1909.2	1472.6	1684.6
Saline
	V1KO-shScramble
0 hr	0	5.93333	5.76667	5.76667	5	5.13333	4.53333	6.26667	4.73333	5.1	4.86667
12hr	12	5.8	5.9	5.4	5.63333	5.43333	4.9	4.26667	4.83333	3.3	4.13333
24hr	24	6	6.36667	5.9	4.3	4.66667	6.43333	4.83333	4.86667	4.66667	4.63333
48hr	48	6	5.36667	5.86667	6.63333	4.93333	5.56667	5.23333	5.93333	3.03333	4.86667
4d	96	5.8	6.66667	5.36667	4.43333	5.13333	5.43333	4.8	4.46667	4.73333	4.13333
1w	168	5.9	6.6	5.9	5.8	6.46667	4.26667	5.4	3.43333	3.96667	5.03333
2w	336	4.76667	5.93333	5.43333	4.9	6.06667	5.83333	3.63333	3.26667	4.26667	4.66667
	0
	12	70.4	70	67	63.8	63.4	56.6	63.2	57.4	50.4	54
	24	70.8	73.6	67.8	59.6	60.6	68	54.6	58.2	47.8	52.6
	48	144	140.8	141.2	131.2	115.2	144	120.8	129.6	92.4	114
	96	283.2	288.8	269.6	265.6	241.6	264	240.8	249.6	186.4	216
	168	421.2	477.6	405.6	368.4	417.6	349.2	367.2	284.4	313.2	330
	336	896	1052.8	952	898.8	1052.8	848.4	758.8	562.8	691.6	814.8
	total	1885.6	2103.6	1903.2	1787.4	1951.2	1730.2	1605.4	1342	1381.8	1581.4
	V1KO-shZDHHC4
0 hr	0	6.1	5.96667	6.26667	5.8	5.56667	4.93333	3.8	4.73333	4.5	5
12hr	12	5.26667	5.56667	6.6	5.2	4.96667	3.16667	4.3	5.06667	4.96667	4.16667
24hr	24	6	5.76667	6.56667	4	6.2	5.1	5.16667	5.33333	5.73333	3.86667
48hr	48	5.53333	5.83333	6.16667	5.16667	5.1	4.66667	5.73333	5.8	5	5.4
4d	96	5.56667	5.73333	6.7	5.43333	5.23333	4.26667	4.2	4.76667	4.06667	4.96667
1w	168	6.13333	5.4	5.93333	5.43333	3.3	4.56667	4.3	5.1	7.4	4.93333
2w	336	6.23333	5.13333	5.53333	6.53333	4.26667	4.2	5.46667	5.46667	5.36667	5.66667
	0
	12	68.2	69.2	77.2	66	63.2	48.6	48.6	58.8	56.8	55
	24	67.6	68	79	55.2	67	49.6	56.8	62.4	64.2	48.2
	48	138.4	139.2	152.8	110	135.6	117.2	130.8	133.6	128.8	111.2
	96	266.4	277.6	308.8	254.4	248	214.4	238.4	253.6	217.6	248.8
	168	421.2	400.8	454.8	391.2	307.2	318	306	355.2	412.8	356.4
	336	1038.8	884.8	963.2	1005.2	635.6	736.4	820.4	887.6	1072.4	890.4
	total	2000.6	1839.6	2035.8	1882	1456.6	1484.2	1601	1751.2	1952.6	1710
	V1KO-shAPT1
0 hr	0	6	5.8	5.7	6.13333	5.06667	4.76667	4.73333	5.5	3.33333	5.06667
12hr	12	6.23333	6.26667	5.2	4.6	5.53333	5	3.8	3.03333	4.5	4.63333
24hr	24	5.4	6.46667	5.5	5.83333	5.23333	4.7	5.66667	4.36667	5.33333	4.46667
48hr	48	5.46667	5.36667	5.83333	4.53333	5.06667	5.03333	5.23333	3.63333	4.93333	4.8
4d	96	5.9	5.7	6.06667	5.43333	5.96667	5.46667	5	4.66667	5.93333	3.76667
1w	168	5.53333	5.56667	5.6	4.43333	3.93333	6.63333	4.13333	5.06667	3.76667	5.4
2w	336	5.46667	4.63333	2.4	5.06667	6.06667	4.8	6.06667	6	7.06667	5.73333
	0
	12	73.4	72.4	65.4	64.4	63.6	58.6	51.2	51.2	47	58.2
	24	69.8	76.4	64.2	62.6	64.6	58.2	56.8	44.4	59	54.6
	48	130.4	142	136	124.4	123.6	116.8	130.8	96	123.2	111.2
	96	272.8	265.6	285.6	239.2	264.8	252	245.6	199.2	260.8	205.6
	168	411.6	405.6	420	355.2	356.4	435.6	328.8	350.4	349.2	330
	336	924	856.8	672	798	840	960.4	856.8	929.6	910	935.2
	total	1882	1818.8	1643.2	1643.8	1713	1881.6	1670	1670.8	1749.2	1694.8

## Sheet: 最终结果
		ave.	sd.		p-turkey
Carrageenan	WT-shScramble	1593.3	133.652		con vs ZD	0.0385		1651.4	1584	1855.8	1508.6	1615	1556.6	1589.6	1729.2	1391.2	1451.6
	WT-shZDHHC4	1419.14	166.562		con vs APT1	0.1344		1417.2	1682.8	1710	1227.8	1420	1310	1236.4	1467.2	1406.6	1313.4
	WT-shAPT1	1726.5	147.347		ZD vs APT1	0.0003		1935.4	1798.6	1955	1660	1683.4	1769.4	1733.8	1652.4	1467.8	1609.2
Carrageenan	V1KO-shScramble	1754.38	151.725		con vs ZD	0.9922		1756.8	1797.4	1857.8	1651.6	2088.2	1750	1665.8	1501	1736.4	1738.8
	V1KO-shZDHHC4	1761.78	137.035		con vs APT1	0.9964		1960.2	1891.4	1846.2	1807.4	1880.2	1633.8	1733	1716.2	1562	1587.4
	V1KO-shAPT1	1749.34	127.373		ZD vs APT1	0.9782		1667.2	1718	1840	1839	1870.4	1768.8	1723.6	1909.2	1472.6	1684.6
