# Supplementary material for: Palmitoylation by ZDHHC4 inhibits TRPV1-mediated nociception
Source: EMBO Rep. 2024 Nov 11;26(1):101–21. doi: 10.1038/s44319-024-00317-0 (PMC11724110; doi:10.1038/s44319-024-00317-0)
Supplement: Supplementary file 10 — Source data Fig. 8 [file 44319_2024_317_MOESM10_ESM.zip › 8C_data Source.xlsx]

## Sheet: Sheet1
shScramble		Amplitude (pA)							Relative currents (I/Imax)							Current density (pA/pF)
Data (W/C)	Cm (pF)	Cap 0.1 mM	Cap 0.3 mM	Cap 1 mM	Cap 3 mM	Cap 5 mM	Cap 10 mM		Cap 0.1 mM	Cap 0.3 mM	Cap 1 mM	Cap 3 mM	Cap 5 mM	Cap 10 mM		Cap 0.1 mM	Cap 0.3 mM	Cap 1 mM	Cap 3 mM	Cap 5 mM	Cap 10 mM		Test of Normality						Independent Samples Test
cell-01	8.8	-1	-15	-96	-258	-263	-267		0.00380228	0.0570342	0.365019	0.980989	1	1.01521		0.113636	1.70455	10.9091	29.3182	29.8864	30.3409			Shapiro-Wile test							Levene's Test for Equality of Variances		t-test for Equality of Means
cell-02	10.78	-1	-18	-113	-409	-439	-436		0.0022779	0.0410023	0.257403	0.931663	1	0.993166		0.0927644	1.66976	10.4824	37.9406	40.7236	40.4453			Statistic	df	Sig.					F	Sig.	t	df	Sig. (2-tails)	Mean Difference	Std. Error Difference	95% Confidence Interval of Difference
cell-03	9.86	-1	-5	-61	-551	-602	-604		0.00166113	0.00830565	0.101329	0.915282	1	1.00332		0.10142	0.507099	6.18661	55.8824	61.0548	61.2576		shcramble	0.997	6	0.937												Lower	Upper
cell-04	7.33	-1	-16	-161	-313	-341	-371		0.00293255	0.0469208	0.472141	0.917889	1	1.08798		0.136426	2.18281	21.9645	42.7012	46.5211	50.6139		shZDHHC4	0.927	6	0.556			Equal variances assumed		0.138	0.718	-2.653	10	0.024	-28.1877	10.6258	-51.8634	-4.51191
cell-05	6.01	-1	-33	-158	-266	-257	-268		0.00389105	0.128405	0.614786	1.03502	1	1.0428		0.166389	5.49085	26.2895	44.2596	42.7621	44.5923								Equal variances not assumed				-2.653	9.444	0.025	-28.1877	10.6258	-52.0536	-4.3217
cell-06	12.16	-1	-65	-514	-890	-925	-918		0.00108108	0.0702703	0.555676	0.962162	1	0.992432		0.0822368	5.34539	42.2697	73.1908	76.0691	75.4934
								ave.	0.00260767	0.0586563	0.394392	0.957167	1	1.02248	ave.	0.115479	2.81674	19.6836	47.2155	49.5028	50.4572
								SD	0.00114148	0.0399673	0.192948	0.0460456	0	0.0371074	SD	0.0311534	0.712205	7.95494	6.71887	7.14051	8.52963
								n	6	6	6	6	6	6	n	6	6	6	6	6	6
shZDHHC4		Amplitude (pA)							Relative currents (I/Imax)							Current density (pA/pF)
Data (W/C)	Cm (pF)	Cap 0.1 mM	Cap 0.3 mM	Cap 1 mM	Cap 3 mM	Cap 5 mM	Cap 10 mM		Cap 0.1 mM	Cap 0.3 mM	Cap 1 mM	Cap 3 mM	Cap 5 mM	Cap 10 mM		Cap 0.1 mM	Cap 0.3 mM	Cap 1 mM	Cap 3 mM	Cap 5 mM	Cap 10 mM
cell-01	12.23	-1	-37	-387	-894	-942	-990		0.00106157	0.0392781	0.410828	0.949045	1	1.05096		0.0817661	3.02535	31.6435	73.0989	77.0237	80.9485
cell-02	20.6	-1	-31	-950	-2059	-2246	-2361		0.000445236	0.0138023	0.422974	0.916741	1	1.0512		0.0485437	1.50485	46.1165	99.9515	109.029	114.612
cell-03	9.35	-1	-78	-392	-608	-602	-594		0.00166113	0.129568	0.651163	1.00997	1	0.986711		0.106952	8.34225	41.9251	65.0267	64.385	63.5294
cell-04	11.12	-1	-41	-436	-851	-910	-930		0.0010989	0.0450549	0.479121	0.935165	1	1.02198		0.0899281	3.68705	39.2086	76.5288	81.8345	83.6331
cell-05	6.1	-1	-1	-118	-332	-344	-340		0.00290698	0.00290698	0.343023	0.965116	1	0.988372		0.163934	0.163934	19.3443	54.4262	56.3934	55.7377
cell-06	13.2	-1	-35	-423	-899	-966	-969		0.0010352	0.0362319	0.437888	0.930642	1	1.00311		0.0757576	2.65152	32.0455	68.1061	73.1818	73.4091
								ave.	0.00136817	0.0444737	0.4575	0.951113	1	1.01705	ave.	0.0944803	3.22916	35.0472	72.8564	76.9746	78.6449
								SD	0.000846515	0.0447322	0.104721	0.0332235	0	0.0292491	SD	0.0390448	0.914633	9.53238	9.71239	11.0585	12.5651
								n	6	6	6	6	6	6	n	6	6	6	6	6	6
