# Supplementary material for: Palmitoylation by ZDHHC4 inhibits TRPV1-mediated nociception
Source: EMBO Rep. 2024 Nov 11;26(1):101–21. doi: 10.1038/s44319-024-00317-0 (PMC11724110; doi:10.1038/s44319-024-00317-0)
Supplement: Supplementary file 10 — Source data Fig. 8 [file 44319_2024_317_MOESM10_ESM.zip › Fig 8G_AUC.xlsx]

## Sheet: Sheet1
Number of families	1
Number of comparisons per family	3
Alpha	0.05
Tukey's multiple comparisons test	Mean Diff.	95.00% CI of diff.	Below threshold?	Summary	Adjusted P Value
shScramble vs. shZDHHC4	-6406	-10864 to -1948	Yes	**	0.0038	A-B
shScramble vs. shAPT1	5257	798.4 to 9715	Yes	*	0.0184	A-C
shZDHHC4 vs. shAPT1	11663	7205 to 16121	Yes	****	<0.0001	B-C
Test details	Mean 1	Mean 2	Mean Diff.	SE of diff.	n1	n2	q	DF
shScramble vs. shZDHHC4	13193	19600	-6406	1798	10	10	5.039	27
shScramble vs. shAPT1	13193	7937	5257	1798	10	10	4.134	27
shZDHHC4 vs. shAPT1	19600	7937	11663	1798	10	10	9.173	27
