# Supplementary material for: Palmitoylation by ZDHHC4 inhibits TRPV1-mediated nociception
Source: EMBO Rep. 2024 Nov 11;26(1):101–21. doi: 10.1038/s44319-024-00317-0 (PMC11724110; doi:10.1038/s44319-024-00317-0)
Supplement: Supplementary file 10 — Source data Fig. 8 [file 44319_2024_317_MOESM10_ESM.zip › Fig 8F_Nocifensive Behaviors (s).xlsx]

## Sheet: Sheet1
		Nocifensive Behaviors (s)
		0h	12h	24h	48h	4d	1w	2w
WT-shAPT1	1	45	73	17	19	17	11	22
	2	28	71	40	15	11	29	13
	3	20	53	25	40	19	14	43
	4	12	73	46	5	33	27	15
	5	25	34	43	48	10	33	28
	6	33	30	13	34	4	9	24
	7	52	25	36	47	12	22	6
	8	15	61	39	16	27	15	31
	9	33	75	22	17	17	5	28
	10	17	69	25	26	35	36	35
	ave	28	56.4	30.6	26.7	18.5	20.1	24.5
	std.err	4.12849	6.22397	3.66727	4.68105	3.23265	3.4106	3.4809
		0h	12h	24h	48h	4d	1w	2w
WT-shScramble	1	59	91	40	79	35	62	21
	2	35	95	23	33	12	13	15
	3	42	100	105	24	46	22	66
	4	22	65	17	60	39	40	14
	5	50	114	82	23	52	25	63
	6	32	105	80	13	42	21	41
	7	11	119	68	46	23	17	12
	8	39	129	46	58	53	37	56
	9	43	86	57	91	57	45	44
	10	38	77	34	36	40	22	36
	ave	37.1	98.1	55.2	46.3	39.9	30.4	36.8
	std.err	4.28032	6.18502	8.97007	8.04439	4.39811	4.8171	6.52993
		0h	12h	24h	48h	4d	1w	2w
WT-shZDHHC4	1	49	143	107	50	32	13	21
	2	27	175	79	92	61	26	56
	3	69	96	44	111	75	78	26
	4	14	129	46	42	37	58	36
	5	91	85	80	42	85	28	92
	6	25	105	96	46	54	99	26
	7	12	133	129	84	98	105	73
	8	86	68	92	67	24	27	86
	9	108	167	102	23	22	35	53
	10	92	172	110	74	87	46	35
	ave	57.3	127.3	88.5	63.1	57.5	51.5	50.4
	std.err	11.464	11.9787	8.59231	8.6042	8.85093	10.2472	8.19648

## Sheet: Sheet2
			ave	27.1667	55.6667	20.6667	18.5	14.5
			std.err	4.61459	14.2727	5.78888	5.1559	4.60254
			ave	36.1667	100.667	33	13.5	56.1667
			std.err	6.07957	15.6326	8.40635	4.32628	13.7099
			ave	45.8333	117.167	37.8333	53.8333	43.8333
			std.err	12.0952	21.239	14.4463	11.554	18.1299
			WT-shScramble		WT-shZDHHC4		WT-shAPT1
			ave	std.err	ave	std.err	ave	std.err
		0h	27.1667	4.61459	36.1667	6.07957	45.8333	12.0952
		12h	55.6667	14.2727	100.667	15.6326	117.167	21.239
		24h	20.6667	5.78888	33	8.40635	37.8333	14.4463
		48h	18.5	5.1559	13.5	4.32628	53.8333	11.554
		4d	14.5	4.60254	56.1667	13.7099	43.8333	18.1299
