# Supplementary material for: Palmitoylation by ZDHHC4 inhibits TRPV1-mediated nociception
Source: EMBO Rep. 2024 Nov 11;26(1):101–21. doi: 10.1038/s44319-024-00317-0 (PMC11724110; doi:10.1038/s44319-024-00317-0)
Supplement: Supplementary file 11 — Appendix Figures Source Data [file 44319_2024_317_MOESM11_ESM.zip]

Archive with 40 entries (28 files):
- Appendix Source Data/
- Appendix Source Data/Appendix Figure S1/
- Appendix Source Data/Appendix Figure S1/Appendix Figure S1_Data Source.tif
- Appendix Source Data/Appendix Figure S2/
- Appendix Source Data/Appendix Figure S2/Appendix Figure S2A/
- Appendix Source Data/Appendix Figure S2/Appendix Figure S2A/Fluorescence Intensity.xlsx
- Appendix Source Data/Appendix Figure S2/Appendix Figure S2A/Merge.tif
- Appendix Source Data/Appendix Figure S2/Appendix Figure S2A/TRPV1-mcherry.tif
- Appendix Source Data/Appendix Figure S2/Appendix Figure S2A/ZDHHC4-GFP.tif
- Appendix Source Data/Appendix Figure S2/Appendix Figure S2B/
- Appendix Source Data/Appendix Figure S2/Appendix Figure S2B/Fluorescence Intensity.xlsx
- Appendix Source Data/Appendix Figure S2/Appendix Figure S2B/GFP-Nsf+TRPV1-Csf.tif
- Appendix Source Data/Appendix Figure S2/Appendix Figure S2B/ZDHHC4-Nsf+GFP-Csf.tif
- Appendix Source Data/Appendix Figure S2/Appendix Figure S2B/ZDHHC4-Nsf+TRPV1-Csf.tif
- Appendix Source Data/Appendix Figure S2/Appendix Figure S2C-D/
- Appendix Source Data/Appendix Figure S2/Appendix Figure S2C-D/Figure S2C-D_Gray Analysis.xlsx
- Appendix Source Data/Appendix Figure S2/Appendix Figure S2C-D/Figure S2C_data source.tif
- Appendix Source Data/Appendix Figure S2/Appendix Figure S2C-D/Figure S2D_data source.tif
- Appendix Source Data/Appendix Figure S3/
- Appendix Source Data/Appendix Figure S3/Appendix Figure S3A.tif
- Appendix Source Data/Appendix Figure S3/Appendix Figure S3B-D_data source.xlsx
- Appendix Source Data/Appendix Figure S4/
- Appendix Source Data/Appendix Figure S4/Appendix Figure S4A/
- Appendix Source Data/Appendix Figure S4/Appendix Figure S4A/KO_shAPT1.tif
- Appendix Source Data/Appendix Figure S4/Appendix Figure S4A/KO_shZDHHC4.tif
- Appendix Source Data/Appendix Figure S4/Appendix Figure S4A/V1KO_shScramble.tif
- Appendix Source Data/Appendix Figure S4/Appendix Figure S4A/WT_shAPT1.tif
- Appendix Source Data/Appendix Figure S4/Appendix Figure S4A/WT_shScramble.tif
- Appendix Source Data/Appendix Figure S4/Appendix Figure S4A/WT_shZDHHC4.tif
- Appendix Source Data/Appendix Figure S4/Appendix Figure S4B.tif
- Appendix Source Data/Appendix Figure S4/Appendix Figure S4C.tif
- Appendix Source Data/Appendix Figure S4/Appendix Figure S4D_Gray Analysis of S4C.xlsx
- Appendix Source Data/Appendix Figure S4/Appendix Figure S4E/
- Appendix Source Data/Appendix Figure S4/Appendix Figure S4E/figS2_mechanical allodynia_Saline.xlsx
- Appendix Source Data/Appendix Figure S4/Appendix Figure S4E/fig_S2_mechanical_AUC_Saline.xlsx
- Appendix Source Data/Appendix Figure S4/Appendix Figure S4F/
- Appendix Source Data/Appendix Figure S4/Appendix Figure S4F/figS2_Thermal Hyperalgesia_Saline.xlsx
- Appendix Source Data/Appendix Figure S4/Appendix Figure S4F/figS2_Thermal_AUC_Saline.xlsx
- Appendix Source Data/Appendix Figure S5/
- Appendix Source Data/Appendix Figure S5/Figure S5-Pattern diagram.tif
