# Supplementary material for: Palmitoylation by ZDHHC4 inhibits TRPV1-mediated nociception
Source: EMBO Rep. 2024 Nov 11;26(1):101–21. doi: 10.1038/s44319-024-00317-0 (PMC11724110; doi:10.1038/s44319-024-00317-0)
Supplement: Supplementary file 11 — Appendix Figures Source Data [file 44319_2024_317_MOESM11_ESM.zip › Appendix Source Data/Appendix Figure S2/Appendix Figure S2A/Fluorescence Intensity.xlsx]

## Sheet: Sheet1
--	v1	zd
0	6	4.5
0.065	5.8185	4.7415
0.13	6.618	8.502
0.195	8.0535	6.2775
0.26	7.6365	7.911
0.325	8.4645	10.6365
0.39	11.7825	7.6995
0.455	12	9.981
0.52	14.6505	14.664
0.585	15.7755	16.5525
0.65	22.668	19.215
0.715	16.3545	38.781
0.78	18.8055	43.2315
0.845	21.0915	43.14
0.91	23.4855	44.931
0.975	34.164	46.4295
1.04	32.6115	65.5065
1.105	38.1165	54.888
1.17	46.7715	58.437
1.235	53.526	49.104
1.3	59.046	59.9985
1.365	73.461	76.779
1.43	80.1675	79.7085
1.495	93.4395	85.515
1.56	120.593	102.037
1.625	164.412	147.147
1.69	199.832	169.894
1.755	229.734	178.968
1.82	248.148	184.3
1.885	229.469	189.196
1.95	192.201	153.009
2.015	154.311	140.709
2.08	125.65	115.6
2.145	107.721	116.192
2.21	92.9055	106.817
2.275	81.6135	109.028
2.34	72.834	101.749
2.405	72.135	96.1575
2.47	74.85	103.719
2.535	69.5835	94.1595
2.6	65.329	89.749
2.665	61.341	80.841
2.73	56.144	75.323
2.795	50.59	69.51
2.86	45.422	57.168
2.925	39.76	63.708
2.99	41.738	61.249
3.055	39.571	61.796
3.12	38.506	59
3.185	35.602	58.178
3.25	36.079	46.24
3.315	36.123	35.809
3.38	31.519	36.754
3.445	32.026	32.027
3.51	31.625	28.5
3.575	31.533	28.394
3.64	32.322	32.409
3.705	33.281	35.064
3.77	33.588	38.881
3.835	33.447	32.999
3.9	34.864	34.796
3.965	35.705	33.931
4.03	36.11	26.494
4.095	36.677	33.934
4.16	34.722	39.646
4.225	32.616	41.12
4.29	33.559	39.753
4.355	35.891	30.822
4.42	36.87	39.213
4.485	34.379	42.392
4.55	35.532	43.639
4.615	36.794	38.319
4.68	38.667	33.333
4.745	37.326	31.932
4.81	36.693	38.366
4.8749	36.08	42.797
4.9399	38.353	44.018
5.0049	35.959	36.436
5.0699	37.052	33.958
5.1349	39.634	37.184
5.1999	41.524	40.61
5.2649	36.844	38.406
5.3299	35.318	49.099
5.3949	37.224	50.036
5.4599	39.981	43.938
5.5249	40.264	41.701
5.5899	39.751	43.291
5.6549	41.272	43.209
5.7199	38.957	34.306
5.7849	39.146	43.033
5.8499	37.069	39.375
5.9149	41.544	36.383
5.9799	41.749	43.357
6.0449	41.8	44.566
6.1099	39.075	44.796
6.1749	42.218	36.091
6.2399	43.259	41.815
6.3049	49.533	42.808
6.3699	46.695	34.611
6.4349	42.972	42.181
6.4999	40.364	39.686
6.5649	42.767	35.844
6.6299	42.355	41.869
6.6949	38.061	49.754
6.7599	39.749	30.849
6.8249	37.055	43.605
6.8899	36.387	41.625
6.9549	35.865	55.656
7.0199	31	44
7.0849	36.671	42.664
7.1499	36.009	44.65
7.2149	36.783	49.728
7.2799	35.037	38.966
7.3449	35.482	42.959
7.4099	35.103	36.292
7.4749	33.857	48.068
7.5399	36.45	46.577
7.6049	36.549	43.087
7.6699	32.971	51.445
7.7349	35.644	38.119
7.7999	36.593	67.63
7.8649	34.488	34.418
7.9299	43.502	54.269
7.9949	38.945	48.141
8.0599	42.047	41.833
8.1249	45.603	42.084
8.1899	42.083	47.264
8.2549	41.653	50.2
8.3199	37.159	44.776
8.3849	37.964	47.252
8.4499	37.149	49.11
8.5149	36.852	47.446
8.5799	37.556	46.426
8.6449	37.417	41.237
8.7099	30.938	55.912
8.7749	36.5	47.188
8.8399	35.624	49.332
8.9049	36.751	41.309
8.9699	34.94	44.123
9.0349	36.518	52.114
9.0999	37.236	43.163
9.1649	38.341	42.671
9.2299	36.133	49.841
9.2949	33.039	43.115
9.3599	30.778	48.333
9.4249	30.773	46.712
9.4899	30.352	44.048
9.5549	29.831	31.718
9.6199	31.433	35.197
9.6849	29.901	41.748
9.7499	28.75	30.802
9.8149	27.415	27.481
9.8799	27.918	38.909
9.9449	26.351	39.566
10.0099	25.598	32.53
10.0749	28.478	33.184
10.1399	28.185	44.444
10.2049	28.128	45.148
10.2699	28.401	46.801
10.3349	25.971	40.205
10.3999	25.16	35.551
10.4649	27.284	44.466
10.5299	30	41
10.5949	30.577	39.212
10.6599	32.898	44.703
10.7249	32.805	39.247
10.7899	30.367	35.492
10.8549	30.769	35.572
10.9199	34.951	39.074
10.9849	37.494	46.359
11.0499	40.046	50.161
11.1149	41.049	58.75
11.1799	39.302	65.283
11.2449	50.66	77.653
11.3099	60.406	87.17
11.3749	76.401	100.678
11.4399	92.417	109.104
11.5049	97.311	117.586
11.5699	103.445	129.137
11.6349	127.876	138.026
11.6999	152.667	149.666
11.7649	184.479	175.847
11.8299	216.95	185.921
11.8949	243.025	193.725
11.9599	247.465	204.078
12.0249	244.132	217.305
12.0899	230.042	199.734
12.1549	196.373	179.546
12.2199	163.748	138.013
12.2849	124.921	110.407
12.3499	87.465	95.073
12.4149	67.827	58.881
12.4799	51.648	45.5745
12.5449	50.277	33.489
12.6099	44.349	41.4315
12.6749	30.6765	32.901
12.7399	24.81	28.368
12.8049	27.459	25.6995
12.8699	18.021	20.0835
12.9349	18.3795	23.0205
12.9999	10.911	24.7845
13.0649	8.5695	9.465
13.1299	12.9405	19.941
13.1949	3.492	7.9875
13.2599	3.9255	3.555
13.3249	0.1245	2.4135
13.3899	0.4605	1.986
13.4549	5.604	7.26
13.5199	7.7925	8.352
13.5849	9.0135	3.6915
13.6499	11.5665	10.2015
13.7149	5.811	12.201
13.7799	5.01	4.5045
13.8449	7.317	7.2915
13.9099	1.938	0.768
13.9749	3.435	3.741
14.0399	4.5	7.5
--	--	--
--	--	--
--	--	--
--	--	--
--	--	--
--	--	--
--	--	--
--	--	--
--	--	--
--	--	--
--	--	--
--	--	--
--	--	--
--	--	--
--	--	--
--	--	--
--	--	--
--	--	--
--	--	--
--	--	--
--	--	--
--	--	--
--	--	--
--	--	--
--	--	--
--	--	--
--	--	--
--	--	--
--	--	--
--	--	--
--	--	--
--	--	--
--	--	--
--	--	--
--	--	--
--	--	--
--	--	--
--	--	--
--	--	--
--	--	--
--	--	--
--	--	--
--	--	--
--	--	--
--	--	--
--	--	--
--	--	--
--	--	--
--	--	--
--	--	--
--	--	--
--	--	--
--	--	--
--	--	--
--	--	--
--	--	--
--	--	--
--	--	--
--	--	--
--	--	--
--	--	--
--	--	--
--	--	--
--	--	--
--	--	--
--	--	--
--	--	--
--	--	--
--	--	--
--	--	--
--	--	--
--	--	--
--	--	--
--	--	--
--	--	--
--	--	--
--	--	--
--	--	--
--	--	--
--	--	--
--	--	--
--	--	--
--	--	--
--	--	--
--	--	--
--	--	--
--	--	--
--	--	--
--	--	--
--	--	--
--	--	--
--	--	--
--	--	--
--	--	--
--	--	--
--	--	--
--	--	--
--	--	--
--	--	--
--	--	--
--	--	--
--	--	--
--	--	--
--	--	--
--	--	--
--	--	--
--	--	--
--	--	--
--	--	--
--	--	--
--	--	--
--	--	--
--	--	--
--	--	--
--	--	--
--	--	--
--	--	--
--	--	--
--	--	--
--	--	--
--	--	--
--	--	--
--	--	--
--	--	--
--	--	--
--	--	--
--	--	--
--	--	--
--	--	--
--	--	--
--	--	--
--	--	--
--	--	--
--	--	--
--	--	--
--	--	--
--	--	--
--	--	--
--	--	--
--	--	--
--	--	--
--	--	--
--	--	--
--	--	--
--	--	--
--	--	--
--	--	--
--	--	--
--	--	--
--	--	--
--	--	--
--	--	--
--	--	--
--	--	--
--	--	--
--	--	--
--	--	--
--	--	--
--	--	--
--	--	--
--	--	--
--	--	--
--	--	--
--	--	--
--	--	--
--	--	--
--	--	--
--	--	--
--	--	--
--	--	--
--	--	--
--	--	--
--	--	--
--	--	--
--	--	--
--	--	--
--	--	--
--	--	--
--	--	--
--	--	--
--	--	--
--	--	--
--	--	--
--	--	--
--	--	--
--	--	--
--	--	--
--	--	--
--	--	--
--	--	--
--	--	--
--	--	--
--	--	--
--	--	--
--	--	--
--	--	--
--	--	--
--	--	--
--	--	--
--	--	--
--	--	--
--	--	--
--	--	--
