# Supplementary material for: Palmitoylation by ZDHHC4 inhibits TRPV1-mediated nociception
Source: EMBO Rep. 2024 Nov 11;26(1):101–21. doi: 10.1038/s44319-024-00317-0 (PMC11724110; doi:10.1038/s44319-024-00317-0)
Supplement: Supplementary file 11 — Appendix Figures Source Data [file 44319_2024_317_MOESM11_ESM.zip › Appendix Source Data/Appendix Figure S2/Appendix Figure S2B/Fluorescence Intensity.xlsx]

## Sheet: Sheet1
	IntDen			IntDen			IntDen			ave	SD
Nsf	3956852	8815		2964474	4916		4745168	8143		7291.33	2084.36
	3948037			2959558			4737025
Csf	3173346	4834		3201749	5883		3062735	9677		6798	2547.86
	3168512			3195866			3053058
Nsf+Csf	3917437	3217492		3745462	3252687		4231447	3744693		3.40496e+06	294746
	699945			492775			486754
