# Supplementary material for: Palmitoylation by ZDHHC4 inhibits TRPV1-mediated nociception
Source: EMBO Rep. 2024 Nov 11;26(1):101–21. doi: 10.1038/s44319-024-00317-0 (PMC11724110; doi:10.1038/s44319-024-00317-0)
Supplement: Supplementary file 11 — Appendix Figures Source Data [file 44319_2024_317_MOESM11_ESM.zip › Appendix Source Data/Appendix Figure S2/Appendix Figure S2C-D/Figure S2C-D_Gray Analysis.xlsx]

## Sheet: Sheet1
	intden		/		intden	ave	/		intden	ave	/	AVE	SD	/	/	/	P
V1	1.68	0.572597	1		1.514	0.413887	1		1.566	0.471829	1	1	0	1	1	1	con/carra	0.2421
	2.224	0.71077	1.24131		2.686	0.769187	1.85844		2.514	0.785625	1.66506	1.58827	0.315653	1.24131	1.85844	1.66506	con/carra(AG490)	0.0814
	2.39	0.672103	1.17378		3.218	0.96031	2.32022		3.029	0.993115	2.10482	1.86627	0.609311	1.17378	2.32022	2.10482	carra/carra(AG490)	0.6831
pJAK2	1.531	0.442102	1		1.637	0.544578	1		2.255	0.737169	1	1	0	1	1	1	con/carra	0.0064
	1.855	0.559578	1.26572		2.799	0.713666	1.3105		3.313	0.975847	1.32378	1.3	0.0304186	1.26572	1.3105	1.32378	con/carra(AG490)	0.4731
	1.562	0.448851	1.01526		2.025	0.531775	0.976491		2.02	0.575499	0.780687	0.924148	0.125744	1.01526	0.976491	0.780687	carra/carra(AG490)	0.002
JAK2	3.463				3.006				3.059
	3.315				3.922				3.395
	3.48				3.808				3.51
pSTAT3	2.719	1.20898	1		2.548	0.780398	1		3.388	0.815011	1	1	0	1	1	1	con/carra	0.003
	3.308	1.63843	1.35522		3.057	0.837764	1.07351		4.615	1.16835	1.43354	1.28742	0.189351	1.35522	1.35522	1.43354	con/carra(AG490)	0.6843
	2.617	1.04638	0.865506		2.744	0.845609	1.08356		3.206	0.894531	1.09757	1.01555	0.130126	0.865506	0.865506	1.09757	carra/carra(AG490)	0.0014
STAT3	2.249				3.265				4.157
	2.019				3.649				3.95
	2.501				3.245				3.584
ZDHHC4	3.097	1.05556	1		2.139	0.584746	1		2.171	0.654113	1	1	0	1	1	1	con/carra	0.0465
	3.943	1.26015	1.19382		3.174	0.908935	1.55441		3.828	1.19625	1.82881	1.52568	0.318468	1.19382	1.55441	1.82881	con/carra(AG490)	0.9744
	3.196	0.898763	0.851459		2.212	0.660101	1.12887		2.253	0.738689	1.1293	1.03654	0.160287	0.851459	1.12887	1.1293	carra/carra(AG490)	0.0608
actin	2.934				3.658				3.319
	3.129				3.492				3.2
	3.556				3.351				3.05
	intden		/		intden		/		intden		/	AVE	SD	/	/	/	P
pJAK2	1.554	1.34429	1		1.871	0.550618	1		2.275	0.583483	1	1	0	1	1	1	0.906478
	1.504	1.53941	1.14514		1.945	0.498718	0.905742		2.491	0.604758	1.03646	1.02912	0.11987	1.14514	0.905742	1.03646
JAK2	1.156				3.398				3.899
	0.977				3.9				4.119
pSTAT3	1.622	0.983626	1		5.093	1.78702	1		4.931	2.41243	1	1	0	1	1	1	0.941612
	1.702	0.830244	0.844064		5.415	1.72288	0.964107		4.944	2.46707	1.02265	0.943607	0.0910403	0.844064	0.964107	1.02265
STAT3	1.649				2.85				2.044
	2.05				3.143				2.004
ZDHHC4	0.794	0.480048	1		2.696	0.724926	1		2.777	0.734656	1	1	0	1	1	1	0.878735
	0.886	0.561115	1.16887		2.899	0.664147	0.916158		3.074	0.83374	1.13487	1.0733	0.137147	1.16887	0.916158	1.13487
actin	1.654				3.719				3.78
	1.579				4.365				3.687
