# Supplementary material for: Palmitoylation by ZDHHC4 inhibits TRPV1-mediated nociception
Source: EMBO Rep. 2024 Nov 11;26(1):101–21. doi: 10.1038/s44319-024-00317-0 (PMC11724110; doi:10.1038/s44319-024-00317-0)
Supplement: Supplementary file 11 — Appendix Figures Source Data [file 44319_2024_317_MOESM11_ESM.zip › Appendix Source Data/Appendix Figure S4/Appendix Figure S4D_Gray Analysis of S4C.xlsx]

## Sheet: Sheet1
	IntDen	IntDen/actin	/0h		IntDen	IntDen/actin	/0h		IntDen	IntDen/actin	/0h		ave	SD	/0h	/0h	/0h	P（ZD-APT1）
shScramble-TRPV1	369615	0.694798	1		260022	0.740715	1		270969	0.673906	1		1	0	1	1	1
	507990	0.988038	1.42205		376380	0.993506	1.34128		389910	1	1.48389		1.41574	0.0715117	1.42205	1.34128	1.48389
	510450	0.951835	1.36995		371460	0.980519	1.32375		343170	0.874608	1.29782		1.3305	0.036535	1.36995	1.32375	1.29782
	456330	0.850917	1.2247		341940	0.893891	1.20679		332100	0.801187	1.18887		1.20679	0.0179142	1.2247	1.20679	1.18887
	430500	0.810185	1.16607		303810	0.76947	1.03882		305040	0.810458	1.20263		1.13584	0.0859857	1.16607	1.03882	1.20263
	393231	0.796462	1.14632		274905	0.769098	1.03832		279087	0.758863	1.12607		1.10357	0.0574087	1.14632	1.03832	1.12607
	355101	0.79161	1.13934		244032	0.717022	0.968014		250428	0.750184	1.11319		1.07351	0.0922961	1.13934	0.968014	1.11319
	0				0				0
shZDHHC4-TRPV1	397536	0.82449	1		259653	0.768195	1		305163	0.840732	1		1	0	1	1	1	#DIV/0!
	511065	1.40847	1.7083		369246	1.44535	1.88149		348090	1.30415	1.5512		1.71367	0.16521	1.7083	1.88149	1.5512	0.369814
	547596	1.14624	1.39024		421890	1.37696	1.79246		416232	1.44987	1.72453		1.63575	0.215307	1.39024	1.79246	1.72453	0.050393
	565062	1.34053	1.62589		380931	1.05161	1.36894		384990	1.13694	1.35232		1.44905	0.153373	1.62589	1.36894	1.35232	0.0296494
	572319	1.07858	1.30818		419922	1.14066	1.48486		396798	1.00249	1.1924		1.32848	0.147284	1.30818	1.48486	1.1924	0.0256871
	449442	1.03046	1.24981		324228	1.02131	1.32949		320661	1.0144	1.20656		1.26196	0.0623576	1.24981	1.32949	1.20656	0.0166226
	330255	0.790869	0.959222		235914	0.756011	0.984139		240711	0.763261	0.907852		0.950405	0.0389004	0.959222	0.984139	0.907852	0.149497
	0				0				0
shAPT1-TRPV1	403563	0.813942	1		265803	0.710154	1		330993	0.81694	1		1	0	1	1	1
	585726	1.22479	1.50477		448581	1.24513	1.75333		416478	1.22371	1.49792		1.58534	0.145525	1.50477	1.75333	1.49792
	478470	0.848049	1.0419		357438	0.982421	1.38339		322752	0.727273	0.89024		1.10518	0.25259	1.0419	1.38339	0.89024
	475026	0.869624	1.06841		353010	0.860828	1.21217		337881	0.847055	1.03686		1.10581	0.0934472	1.06841	1.21217	1.03686
	394338	0.741615	0.911139		288066	0.760884	1.07143		264204	0.655678	0.802602		0.928392	0.135244	0.911139	1.07143	0.802602
	430869	0.791638	0.972598		307869	0.774923	1.0912		298275	0.719585	0.880829		0.981543	0.105472	0.972598	1.0912	0.880829
	415740	0.866889	1.06505		310083	0.782433	1.10178		283515	0.77819	0.952568		1.0398	0.0777447	1.06505	1.10178	0.952568
	0				0				0
shScramble-actin	531975				351042				402087
	514140				378840				389910
	536280				378840				392370
	536280				382530				414510
	531360				394830				376380
	493722				357438				367770
	448581				340341				333822
	0				0				0
shZDHHC4-actin	482160				338004				362973
	362850				255471				266910
	477732				306393				287082
	421521				362235				338619
	530622				368139				395814
	436158				317463				316110
	417585				312051				315372
	0				0				0
shAPT1-actin	495813				374289				405162
	478224				360267				340341
	564201				363834				443784
	546243				410082				398889
	531729				378594				402948
	544275				397290				414510
	479577				396306				364326
