# Supplementary material for: Palmitoylation by ZDHHC4 inhibits TRPV1-mediated nociception
Source: EMBO Rep. 2024 Nov 11;26(1):101–21. doi: 10.1038/s44319-024-00317-0 (PMC11724110; doi:10.1038/s44319-024-00317-0)
Supplement: Supplementary file 11 — Appendix Figures Source Data [file 44319_2024_317_MOESM11_ESM.zip › Appendix Source Data/Appendix Figure S4/Appendix Figure S4E/figS2_mechanical allodynia_Saline.xlsx]

## Sheet: Sheet1
mechanical allodynia
		Saline
T.P.	number	WT-shScramble					WT-shZDHHC4					WT-shAPT1
0 hr	1	5.8	6.2	5.8			5.9	5.5	6.5			5.8	6.4	5.3
	2	6.1	7	5.9			6.1	7.5	5.1			5.1	4.7	5
	3	5.1	5.7	5.5			6	7.2	6.1			5.5	5.7	6.5
	1	3.7	6.3	5.6			4.8	5.6	4.3			3.8	4.6	5.1
	2	6.7	5	6.6	5.26667	0.96359	5.7	7.3	4.1	5.50333	1.00807	5.7	5.1	4.6	5.25333	0.791652
	3	5.3	4.7	5			4.2	6.2	5.3			3.9	4.7	6.1
	7	4.7	5.1	5.2			4.7	3.4	5			5.7	6.3	6
	8	4.1	3.3	3.4			5.3	6.1	4.2			5.8	3.7	4.6
	9	4.2	4.3	5.3			5.4	6.3	5.7			4.4	5.2	4.5
	10	4.9	4.9	6.6			3.9	5.8	5.9			5.9	5.4	6.5
12h	1	5.6	5.8	6			6	5.6	5.3			5.4	6.2	5.5
	2	6.2	5.5	5.9			5.9	6.1	5			5.7	5.6	5.6
	3	5.7	5.9	5.5			5.8	5.5	5.8			6	6.1	5.7
	4	4.7	4.9	6.6			5.2	4.4	4.4			5.2	3.8	6
	5	4.5	5.8	6.1	4.73667	1.15713	5	5.1	4.1	4.92333	0.9853	5.3	4	4.1	4.74333	1.13493
	6	5.4	4.7	4			5.7	5.7	5.4			6.1	4.2	5.7
	7	4.5	2.3	3.4			5.2	6	5.7			5.4	5.3	3.6
	8	5	3.2	3.1			4.2	4.3	3.2			3.1	3.9	3.9
	9	3.4	4	3.9			4.7	3.9	2.5			5	4	2.8
	10	3.7	3	3.8			3.6	2.8	5.6			2.2	3.2	3.7
	1	7.1	3.3	8			6.5	2.7	6.5			6.7	7.3	7.1
	2	6.9	4.8	6.4			2.6	6.3	6.7			7.2	6.6	6.6
	3	6.8	4.7	6.7			6.9	7.3	4.8			7	7.1	6.7
24h	1	3.3	6.5	5.2			7.3	5.1	6.5			6.5	6.2	5.1
	2	3.4	2.6	6.4	5.18	1.35096	5.7	5.7	6.1	5.19667	1.28747	4.2	6.6	5.6	5.63333	1.18302
	3	5.9	6.1	4.3			4.9	3.3	3.1			6.1	5.7	5.8
	7	4.5	6.2	3.9			5.3	4.2	5			4.7	6.4	4
	8	4.3	4.9	5.7			4.7	4.9	4.1			5.7	4.5	3.6
	9	3.4	5.5	4.7			5.1	4.6	4.4			3.8	4.3	4.3
	10	5	4	4.9			4.3	5.2	6.1			4.2	4.4	5
	1	6.1	6.2	7.2			5.8	5.4	5.2			6.6	7.4	6.3
	2	5.7	6.8	5.9			6.1	7.1	6			5.6	6.2	6
	3	6	5.7	5.2			6.2	5.8	5.9			5.8	6.2	6.3
	4	5	4.3	7.3			4.4	4	3.3			5.1	4.2	4
48h	5	5.2	6.6	6.7	5.48667	1.06794	5.1	6.2	6.2	5.26667	0.944068	3.7	3.9	4.6	5.24333	1.1927
	6	5.7	4.2	4.3			6	5.4	4.9			4.8	2.9	3.7
	7	4.5	3.8	5.9			5.2	6	6.1			3.8	6.2	3.2
	8	4.4	4.3	6.3			5.5	4.8	5.8			6.5	5.5	6.7
	9	4.4	4.6	5.6			4.4	5.1	5.1			6.8	5.1	5.6
	10	5.6	7.4	3.7			4.2	3.4	3.4			4.6	4.6	5.4
	1	5.8	5.7	6.8			3.9	7.1	5.8			5.2	7.6	6.6
	2	5.9	6.2	5.5			6.2	5.5	5.4			5.6	6.3	5.6
	3	6.1	5.9	6.3			5.8	6.3	6.3			5.7	7.1	6.5
	4	5.7	4.7	5.8			4.7	7.2	5.4			7.4	4.3	6.5
4d	5	5.6	4.2	4.5	5.44	0.861674	6.9	4.6	5.7	5.65	0.929868	4.7	4.4	6	5.35333	1.14853
	6	5.4	6.8	6.4			5	6.7	6.6			5.5	5.3	4.4
	7	3.9	4.2	6			4.5	6.2	5.9			4.2	4.8	3.1
	8	6.6	5.3	3.7			5.3	4.2	6.6			5.6	5.3	3.7
	9	4.2	4.8	5.7			4.3	4.8	6.4			6.4	3.3	5.4
	10	5.5	5.4	4.6			6.5	4.5	5.2			4.1	4.7	5.3
	1	6.5	5.6	5.7			6.4	5.5	6.8			5.6	6.3	5.8
	2	7.3	7.2	5.9			7.6	4.8	5.3			5.8	4.7	5.4
	3	5.8	6.2	5.7			5.4	6.2	5.7			6.2	6.1	6.4
	4	2.8	6.1	8.3			7.7	6.1	4.6			6.5	4.1	4.3
1w	5	5.6	3.7	6.4	5.66667	1.42909	3.2	4.8	4.6	5.21667	1.60475	5.3	4.5	4.2	5.52667	1.10452
	6	4.4	6.9	4.2			5	3.7	4.5			4.3	4.8	6.8
	7	3.7	6.3	7.2			2.2	3.5	6.8			4.5	7.3	5.1
	8	6.5	4.2	7.8			6.6	7.8	2.3			3.8	3.8	5.2
	9	6.1	3.3	6.5			3.4	4.1	6.9			7.2	6.3	7.5
	10	3.1	6.2	4.8			4.5	3.1	7.4			4.6	6.6	6.8
	1	5.7	6.1	5.4			5.4	6.5	6.1			5.9	6.4	5.3
2w	2	5.2	5.9	5.9			4.7	5.5	5.6			5.6	7.2	5.1
	3	6.1	6.3	5.8			6.8	6.1	5.8			4.9	6.2	6.5
	4	4.6	4.3	5.2			5.1	3.6	3.5			4.4	6.4	5.8
	5	4.2	5.2	3.6	5.35185	0.950983	7.2	5.3	5.3	5.78889	1.27021	3.9	4.3	7.4	5.84444	1.42792
	6	3.4	6.5	6.5			4.4	5.2	5.2			3.5	6.3	3.3
	7	5.8	6.2	5.7			5.4	6.2	5.7			6.2	6.1	6.4
	8	6	4.2	6.1			7.5	9.4	6.8			4.3	7.9	5.6
	9	6.4	4.4	3.8			6.2	6.6	5.2			8.7	8.9	5.3
	10	3.8	4.5	5.2			3	6.8	4.8			4.5	8	5.6
	Saline
T.P.	WT-shScramble		WT-shZDHHC4		WT-shAPT1
con	ave	SD	ave	SD	ave	SD
0 hr	5.26667	0.96359	5.50333	1.00807	5.25333	0.791652
12hr	4.73667	1.15713	4.92333	0.9853	4.74333	1.13493
24hr	5.18	1.35096	5.19667	1.28747	5.63333	1.18302
48hr	5.48667	1.06794	5.26667	0.944068	5.24333	1.1927
4d	5.44	0.861674	5.65	0.929868	5.35333	1.14853
1w	5.66667	1.42909	5.21667	1.60475	5.52667	1.10452
2w	5.35185	0.950983	5.78889	1.27021	5.84444	1.42792
		V1KO-shScramble					V1KO-shZDHHC4					V1KO-shAPT1
0 hr	1	5.7	6.2	5.9			6.5	6.6	5.2			5.7	6.2	6.1
	2	5.4	5.3	6.6			5.5	5.6	6.8			5.8	4.9	6.7
	3	7.1	4.8	5.4			5.9	7.1	5.8			5.3	5.5	6.3
	4	4.4	5.3	5.3			4.3	6.9	6.2			6.2	4.8	7.4
	5	5.1	5.1	5.2	5.31	1.16037	5	7.2	4.5	5.26667	1.30789	5	4.7	5.5	5.21	1.36112
	6	3.8	4.9	4.9			4.7	3.3	6.8			4.9	3.1	6.3
	7	7.5	6.6	4.7			3.4	2.8	5.2			3.6	3.5	7.1
	8	6.2	4.5	3.5			4.1	6.9	3.2			5.4	4.2	6.9
	9	7.9	3.2	4.2			3.8	5.1	4.6			4	2.2	3.8
	10	6.6	4.1	3.9			3.5	5.4	6.1			4.3	3.3	7.6
12 hr	1	5.4	6.2	5.8			6	4.4	5.4			5.9	6	6.8
	2	6.1	6.6	5			5.6	6.1	5			5.7	6.5	6.6
	3	5	5.7	5.5			6.2	7.1	6.5			5.8	5.2	4.6
	4	5.1	6.7	5.1			6.1	4.9	4.6			2.3	5.1	6.4
	5	4.9	5.4	6	4.96	1.04406	5.3	3.4	6.2	4.92667	1.17001	5.6	4.7	6.3	4.88	1.32701
	6	3.7	6.2	4.8			2.3	3.6	3.6			4.9	4.3	5.8
	7	4.2	4.9	3.7			3.4	5.4	4.1			3.3	3.9	4.2
	8	4.3	5.8	4.4			6.7	4.3	4.2			2.8	2.5	3.8
	9	2.1	4.4	3.4			4.3	4.5	6.1			4.4	3.2	5.9
	10	3.8	4.1	4.5			4.2	3.7	4.6			5.4	2.7	5.8
24 hr	1	5.6	6.4	6			5.8	6.5	5.7			4.7	6.1	5.4
	2	5.8	7	6.3			6.2	5.8	5.3			5.8	6.5	7.1
	3	6.1	6.2	5.4			6.3	7.3	6.1			4.5	5.3	6.7
	4	3.3	4.3	5.3			4.6	3.3	4.1			5.8	4.1	7.6
	5	4.5	4.5	5	5.26667	1.00767	6.7	5.6	6.3	5.37333	1.07829	4.7	4.7	6.3	5.29667	1.2604
	6	5.8	6.1	7.4			5.1	4.1	6.1			4	4.2	5.9
	7	4.1	6	4.4			4.3	5.5	5.7			3.9	5.5	7.6
	8	5.3	5.2	4.1			4.6	4.9	6.5			4.4	3.5	5.2
	9	5.5	4.7	3.8			6.8	5.3	5.1			5.3	3.8	6.9
	10	4.8	5.6	3.5			2.6	4.7	4.3			4.2	2.7	6.5
48 hr	1	5.9	5.8	6.3			6.1	5.1	5.4			5.2	4.6	6.6
	2	5.1	5.2	5.8			5.9	5.5	6.1			4.2	7	4.9
	3	7.6	5.1	4.9			7.1	5.3	6.1			5.4	5.6	6.5
	4	7.8	5.6	6.5			6.3	4.6	4.6			4.5	3.2	5.9
	5	6.7	4.3	3.8	5.34333	1.39622	4.8	5.6	4.9	5.44	1.06951	5.6	4.8	4.8	4.99	1.03968
	6	6.6	3.9	6.2			6.3	5.1	2.6			6.2	5.1	3.8
	7	4.6	6.3	4.8			5.8	4.7	6.7			5.6	5.5	4.6
	8	7.3	3.2	7.3			5.3	5.2	6.9			4.6	2.6	3.7
	9	2.4	2.9	3.8			6.8	4.4	3.8			5.9	5.3	3.6
	10	4.5	5.5	4.6			3.3	6.1	6.8			6	4.1	4.3
4d	1	6.3	5.7	5.4			6.4	4.6	5.7			5.7	6.5	5.5
	2	7.4	6.2	6.4			6.2	5.8	5.2			6.8	5	5.3
	3	5.8	4.3	6			6.1	7.3	6.7			5.5	6.1	6.6
	4	4.6	3.2	5.5			5.9	4.8	5.6			4.9	4.5	6.9
	5	5.7	4.9	4.8	5.09667	1.05454	6.1	5.9	3.7	5.09333	1.18291	5.8	4.7	7.4	5.39	1.14691
	6	4.5	4.7	7.1			5.5	3.6	3.7			5.6	5	5.8
	7	5.2	4.5	4.7			5.2	4.8	2.6			5.7	5.2	4.1
	8	3.5	6.2	3.7			5.5	3.1	5.7			3.5	4.2	6.3
	9	4.7	3.9	5.6			4.7	3.8	3.7			6.8	4.6	6.4
	10	4.4	3.7	4.3			5.4	3.3	6.2			5.6	2.6	3.1
1 w	1	5.2	6.1	6.4			6.6	5.9	5.9			5.5	6.1	5
	2	5.7	6.9	7.2			4.8	5.3	6.1			5.6	6.4	4.7
	3	6.3	5.8	5.6			6.8	5.1	5.9			5.2	5.4	6.2
	4	4.8	5.9	6.7			5.1	4.6	6.6			5.1	2.6	5.6
	5	7.4	6.8	5.2	5.27667	1.32423	3.6	2.4	3.9	5.25	1.43136	4.2	3.9	3.7	5.00667	1.28303
	6	4.6	4.5	3.7			4.6	3.8	5.3			6.8	5.4	7.7
	7	6.5	5.3	4.4			5.5	3.2	4.2			4.6	4.3	3.5
	8	3.9	3.2	3.2			6.1	3.5	5.7			4.5	3.8	6.9
	9	5.8	2.5	3.6			7.6	6.7	7.9			2.4	3.6	5.3
	10	4.1	6.7	4.3			6.3	2.2	6.3			3.7	6.4	6.1
2 w	1	5.3	5.9	3.1			4.4	6.4	7.9			8.5	3.7	4.2
	2	6.8	8.2	2.8			4.7	6.9	3.8			4.2	7.4	2.3
	3	7.2	2.8	6.3			6.1	5.2	5.3			2.1	2.8	2.3
	4	4.2	6	4.5			6.5	8.9	4.2			3.9	6.4	4.9
	5	4.6	5.3	8.3	4.87667	1.7262	1.7	5.3	5.8	5.38667	1.94719	5.9	6.2	6.1	5.33	1.90501
	6	8.2	4.1	5.2			3.8	3.7	5.1			5.8	4.4	4.2
	7	4.5	3	3.4			4.6	6.8	5			5.2	3.2	9.8
	8	3.9	4.1	1.8			2	5	9.4			4.5	7.3	6.2
	9	3.4	4.7	4.7			2.7	7.7	5.7			7.8	7.3	6.1
	10	2.7	6.2	5.1			7.1	7.7	2.2			4.9	5.4	6.9
	Saline
T.P.	V1KO-shScramble		V1KO-shZDHHC4		V1KO-shAPT1
con	ave	SD	ave	SD	ave	SD
0 hr	5.31	1.16037	5.26667	1.30789	5.21	1.36112
12hr	4.96	1.04406	4.92667	1.17001	4.88	1.32701
24hr	5.26667	1.00767	5.37333	1.07829	5.29667	1.2604
48hr	5.34333	1.39622	5.44	1.06951	4.99	1.03968
4d	5.09667	1.05454	5.09333	1.18291	5.39	1.14691
1w	5.27667	1.32423	5.25	1.43136	5.00667	1.28303
2w	4.87667	1.7262	5.38667	1.94719	5.33	1.90501
