# Supplementary material for: Palmitoylation by ZDHHC4 inhibits TRPV1-mediated nociception
Source: EMBO Rep. 2024 Nov 11;26(1):101–21. doi: 10.1038/s44319-024-00317-0 (PMC11724110; doi:10.1038/s44319-024-00317-0)
Supplement: Supplementary file 11 — Appendix Figures Source Data [file 44319_2024_317_MOESM11_ESM.zip › Appendix Source Data/Appendix Figure S4/Appendix Figure S4E/fig_S2_mechanical_AUC_Saline.xlsx]

## Sheet: Sheet1
		ave.	sd.		pvalue
Saline	WT-shScramble	1828	157.947		shCon vs shZD	0.9914		2009.2	2081.8	1996.6	1792	1676.6	1805.8	1794.4	1844.6	1668.4	1610.6
	WT-shZDHHC4	1818.76	147.759		shCon vs shAPT1	0.9268		1982.4	1921.8	2019.4	1762.8	1752.4	1670.4	1704.8	2007	1729	1637.6
	WT-shAPT1	1855.52	187.949		shZD vs shAPT1	0.8734		2062.4	1920.4	2077.8	1778.2	1628	1642.6	1783.8	1681.4	2143	1837.6
Saline	V1KO-shScramble	1727.18	248.401		shCon vs shZD	0.8679		1885.6	2103.6	1903.2	1787.4	1951.2	1730.2	1605.4	1342	1381.8	1581.4
	V1KO-shZDHHC4	1771.36	207.352		shCon vs shAPT1	0.9934		2000.6	1839.6	2035.8	1882	1456.6	1484.2	1601	1751.2	1952.6	1710
	V1KO-shAPT1	1736.72	92.7879		shZD vs shAPT1	0.9164		1882	1818.8	1643.2	1643.8	1713	1881.6	1670	1670.8	1749.2	1694.8
