# Supplementary material for: Palmitoylation by ZDHHC4 inhibits TRPV1-mediated nociception
Source: EMBO Rep. 2024 Nov 11;26(1):101–21. doi: 10.1038/s44319-024-00317-0 (PMC11724110; doi:10.1038/s44319-024-00317-0)
Supplement: Supplementary file 11 — Appendix Figures Source Data [file 44319_2024_317_MOESM11_ESM.zip › Appendix Source Data/Appendix Figure S4/Appendix Figure S4F/figS2_Thermal Hyperalgesia_Saline.xlsx]

## Sheet: Sheet1
thermal hyperalgesia
		Saline
T.P.	number	WT-shScramble					WT-shZDHHC4					WT-shAPT1
0 hr	1	11.7	12.6	13.3			8.5	11	8.1			11	6.2	8.7
	2	8.5	6.9	8.3			3.5	9.4	4.2			8.1	13.6	8.4
	3	6.9	3	6.2			5.3	10.6	3.8			6.6	5.6	4.7
	4	10.8	9.4	12.8			6.5	9.1	6.7			10.3	12.7	15.6
	5	5.2	9	8.4	9.17333	2.99677	8.9	8	5.3	8.32	2.8132	11.2	18.4	11.8	9.77333	3.17934
	6	9.2	5.1	11			11.6	9.2	11.7			4.6	10.3	8.2
	7	13.9	9.8	11			9.6	7.8	9.3			8.1	9.7	5
	8	8	13.4	7.6			5.6	7.4	11.3			11.8	12	7.8
	9	12.9	12	2.6			5.8	15.2	12.8			9.3	11.4	11.1
	10	8.6	9.1	8			10.3	5.3	7.8			11.5	11.5	8
12hr	1	14.4	5	10.3			6.3	11.8	8			9.1	8.8	9.8
	2	11	15	9.8			7.5	13.8	10.9			6.5	7.9	12
	3	4.2	5.8	11.1			7.7	4.7	5.4			13.4	4.2	8.9
	4	11.3	10	14.6			5.3	5.5	7			6.8	7.3	6.3
	5	10.2	10.8	9.4	8.74	3.33845	6.1	11.4	13.7	7.92667	2.67271	11.1	6.6	1.3	8.65333	2.89396
	6	5.4	4	9.1			10.3	11.7	5.4			4.3	7.4	8
	7	6.6	6.7	5.7			4.6	8.1	8.4			7.2	8.3	15.4
	8	5.5	15.1	9.5			9.9	7.1	6.8			10.8	10	10.7
	9	6.7	6.6	7			9.1	7.8	4.9			10.8	8.2	10.2
	10	8.6	3.3	9.5			5.4	5.4	7.8			10	6.1	12.2
	1	9.1	9.5	8.3			6	9.1	6.5			8.1	13.3	12.5
24hr	2	12.5	12.9	8.3			11.9	7.8	10.3			14.1	10.3	7.9
	3	12.4	9.8	8.4			10.4	14.4	4			8.3	9.3	10.3
	4	10.6	7.1	11.3			10	11.1	13.2			7.5	7.1	13.5
	5	4	6.1	12.4	9.94	2.72721	8.6	8.3	10.4	9.56	2.61779	8.4	9.7	4	8.65333	3.16726
	6	8.5	5.6	12			8.3	8.1	12.8			9.2	10.7	6.5
	7	14.4	10.8	9.3			11.4	6.7	14.2			9.8	4.4	7.9
	8	9.8	13.2	6.1			9.6	9.7	11.3			4.1	8.6	6.1
	9	12.1	14.2	10.9			12.2	4.6	10.4			14.4	7.9	3.3
	10	6.9	8.3	13.4			8.7	6.5	10.3			2	9.8	10.6
	1	5.4	7	9.3			9.6	5.6	9.9			10.3	5	4.7
2d	2	7.9	3.1	9.1			6	12.4	7.9			11.6	10.6	8.8
	3	9.3	8.7	3.7			6.9	11.6	11.2			8.8	13.2	10.4
	4	6.8	16.1	11.7			10.1	8.7	8.2			13.8	13.9	11.1
	5	10	11.9	8.9	8.72	2.95231	9.6	8	9.9	9.74333	2.23015	10.6	12.2	16.5	10.6333	3.03569
	6	5.2	7.7	6.4			6.8	10.6	8.2			10.8	6.8	8.2
	7	8.4	11.1	8.1			11.5	14.7	13.6			7.2	9.4	12.4
	8	10.7	11.3	12.6			8.1	9.2	10.4			13.5	12.4	6.3
	9	9.9	5.7	8.1			9.8	11.2	9.4			10.2	14.7	11.4
	10	13.6	9.2	4.7			9	9.8	14.4			8	9.6	16.6
	1	11	10.6	16.3			6.5	5.3	7.3			12.5	12.6	8.5
4d	2	10.5	8.7	8.1			11.5	12.2	5.4			10.8	10	6.4
	3	7.3	7.3	11.2			8	10.5	7.7			10	14.5	13.1
	4	11.5	12.5	9.4			9.3	10.1	6.7			10.1	11.3	10.2
	5	11	7.7	7.3	10.0533	2.30198	7	8	8.1	9.09333	2.4086	13.5	10	6.9	10.2767	3.18679
	6	11	10.1	10.2			7.6	8	13.5			1.7	6.1	10.1
	7	9.1	8.6	8.6			8.7	8.2	9.5			8	7	7.3
	8	6.8	14.7	10.8			9.3	13.5	9.7			12.2	10	13.9
	9	7.8	11.2	7.1			12.7	9.4	8.4			15.2	14.5	8.7
	10	12.6	9.7	12.9			9	6.8	14.9			7.1	15.7	10.4
	1	9.3	11.3	9.7			8.2	9.3	4.4			9.5	13.9	6.3
1w	2	9.9	13.5	8.1			8.3	12.2	6.1			10.1	12.8	11.8
	3	9	10.3	6.8			8.8	4.6	4.8			9.9	12	13.7
	4	10.2	4.9	12.8			11.2	7.2	14.6			9.1	11.2	10.2
	5	8.2	15.6	10.2	9.39	2.56062	9.5	4.5	8.1	8.46	2.9377	11.8	11.6	9.1	10.9433	2.65638
	6	4.7	7.2	7.3			10.4	10.1	8.2			8.6	14.2	13.7
	7	7	7.1	8.8			10.6	10.6	12			12.5	9.8	13.3
	8	11.8	14.7	8.2			10	8.6	6.8			5.4	16.6	8.7
	9	7.6	9.6	10.5			5.4	14.7	7.1			11.4	10.9	11.3
	10	7.6	9.3	10.5			6.6	2.6	8.3			12.5	4.3	12.1
	1	8.1	9.1	8.2			4.6	2.9	10.3			5.5	11.5	14.2
2w	2	14.6	7.2	9.6			3.7	0.8	10.5			9.9	5.4	8.6
	3	8.2	7	8			8.1	12.9	10.9			7.3	12.9	19.7
	4	8	8.4	12			9.2	7.4	13.8			11.6	3.1	10.1
	5	9.1	8.9	10.9	9.66667	2.21193	4.9	10.2	9.9	8.37	3.50931	11.3	11.6	10	10.5333	3.84119
	6	10.5	11.6	9.3			12.9	5	5.1			12.2	11.4	14.7
	7	8.2	8.7	11.1			8.4	5.9	8.5			5.6	8.7	6
	8	6.3	7	15.4			10.3	8.7	9.4			12.4	18.9	14.7
	9	11.1	8.7	10.8			8.1	8.8	13.8			13.7	11	7.9
	10	9.1	11.7	13.2			14.4	8.8	2.9			8.3	6.5	11.3
	Saline
T.P.	WT-shScramble		WT-shZDHHC4		WT-shAPT1
con	ave	SD	ave	SD	ave	SD
0 hr	9.17333	2.99677	8.32	2.8132	9.77333	3.17934
12hr	8.74	3.33845	7.92667	2.67271	8.65333	2.89396
24hr	9.94	2.72721	9.56	2.61779	8.65333	3.16726
48hr	8.72	2.95231	9.74333	2.23015	10.6333	3.03569
4d	10.0533	2.30198	9.09333	2.4086	10.2767	3.18679
1w	9.39	2.56062	8.46	2.9377	10.9433	2.65638
2w	9.66667	2.21193	8.37	3.50931	10.5333	3.84119
T.P.	number	V1KO-shScramble					V1KO-shZDHHC4					V1KO-shAPT1
0 hr	1	11.6	11.3	8.9			14.4	10.8	9.7			12.7	16.2	9
	2	14.4	16.1	13.6			17.1	10.4	15.8			13.5	13.8	12
	3	11.2	16.5	13.1			11.8	13.1	8.9			18.1	13.9	12.1
	4	15.4	9.2	9.6			10.7	13.9	14.8			9.2	11.1	9.4
	5	9.5	14.8	4.9	11.9967	3.27777	14.2	12.4	7.4	12.51	2.53736	8.2	7.2	12.8	12.0904	3.3402
	6	10.3	10.3	13.5			14.3	14.7	11.8			13.7739	20.1382	16.4
	7	11.2	14.4	4.9			11.5	12.8	10.6			11.3	11.4	13.8
	8	15.3	15.1	13.5			13.7	10.5	10.6			15.8	7.6	13.8
	9	14.9	13	9.2			10.9	15.7	10.4			14.9	8.2	7.4
	10	15.9	12.9	5.4			9.3	16.3	16.8			9.1	11.7	8.2
12hr	1	11	8.3	8.6			10.4	11.4	5.9			5.9	12.8	13.6
	2	13.4	12.6	12.3			13.5	7.6	1			7.1	15.7	11.9
	3	12.3	11.8	16.4			14	9	9.9			13.8	6.2	12
	4	17.9	9.2	10.8			7.9	16.7	13.1			16.2	12.1	11
	5	9.7	15	11.8	11.4333	2.94236	17.5	16.1	14.4	12.12	4.09385	11.9	10.8	12	11.4367	2.96095
	6	8.5	8.5	14.3			17.7	13.9	8.8			16	7.1	15.7
	7	14.9	12.4	14.4			10.7	9.7	14			9.8	12.7	13.8
	8	12.2	9.2	13.9			13.2	13.5	12.5			8	9.1	12.2
	9	11.9	5.7	10.1			13.6	15.2	19.1			7	12.1	14.1
	10	8.4	12	5.5			16.3	12.1	4.9			9.5	9.8	13.2
	1	8.5	15.4	14.5			12.6	18.9	11			10.4	8.1	14.1
24hr	2	5.8	16.3	9.5			9.4	13.5	12.1			11.5	13	15.4
	3	12.7	12.4	9			19.9	15.6	15.5			12.2	13.6	9.3
	4	14.9	6.7	10.7			10.5	8.1	14.2			16.5	14.1	12.6
	5	10.3	17.1	8.6	11.4333	2.9077	11.7	9.5	11.7	12.6433	3.34733	11.1	8.8	10.9	12.63	3.54801
	6	12.3	11.2	11.6			16.4	10	10.7			4	8.3	16
	7	9.6	14.4	10.2			14.4	12.6	12.2			12	11.5	12.4
	8	12.9	14.6	11.7			6.9	13.8	13.2			14.4	7.9	16.9
	9	13.3	10.8	6.1			9.8	11.4	15.5			14	12.1	16.3
	10	12.7	9.7	9.5			19.7	11.4	7.1			18.7	11.5	21.3
	1	9.2	12.2	11.4			7.9	13.7	12.7			8.4	14.4	8
2d	2	8.6	17.5	9.3			16.9	13	13.8			12.5	12.5	9.1
	3	7	13.8	12.7			10.3	15.6	11.9			14.6	16.1	8.4
	4	17.1	13.4	14.8			11.3	7.3	9.4			12.1	10.3	9.8
	5	15.7	13.6	12.3	12.34	3.06533	14.5	13.3	14.6	12.7133	3.0824	11.7	9.2	15.5	12.0167	2.82478
	6	9.3	9.2	12.6			15	12.1	11.3			11.5	13.4	15.7
	7	9.2	17.9	13.8			8.1	10.8	13.4			15.9	10	16
	8	15.1	14.3	9.5			10.2	14.6	18.2			6.9	13	12.2
	9	10.9	13.7	13.5			17.3	8.5	10.2			13.9	11.6	14.5
	10	13.3	5.4	13.9			19.8	13	12.7			12.7	6.5	14.1
	1	18.3	11.7	14.8			14.3	7	14.7			7.5	8.7	12.1
4d	2	7.8	12.7	13.7			11.9	10.8	10.3			12.2	14.7	13.7
	3	14.7	14.3	12.5			13	12.8	13.2			10.9	9.3	11.5
	4	16.3	14	11			13.2	12.9	14.1			11.4	16	14.9
	5	18.4	8.1	14.8	12.8033	3.09008	10.2	14.1	13.7	12.2067	2.32319	10.4	12.9	10.9	12.7367	2.80904
	6	15	16.5	12.3			11.3	15.3	11.1			20.1	15.2	12.2
	7	13.8	14	12.6			9.7	10.6	14.1			9.9	15.8	9.1
	8	9.5	14.8	14.5			8.2	16.4	16			13.1	12.1	13.4
	9	9	6.6	13.1			9.8	14.5	11			9.1	13.9	14.7
	10	12.6	9.7	7			9.9	12.4	9.7			16.8	14	15.6
	1	16.3	12.2	11.7			10.5	8.6	13.4			16.7	11.2	10.1
1w	2	12.8	14.2	12			11.1	15.4	7.2			11.9	14.1	13.5
	3	7.1	15.8	11.4			11.6	12.5	10.1			16.9	7.6	10.7
	4	12.4	16.6	13.9			14	17.9	9.7			13.8	10.6	10.1
	5	15.5	13.6	15.1	12.9167	2.31429	16.4	13.3	12.7	11.9867	2.78131	12.9	8.3	8.7	12.3767	3.3739
	6	10.5	11.4	11.4			11.5	12.6	10.9			15.7	10.3	7.2
	7	9.8	9.8	13.9			8.1	13.8	16.1			10.6	11.7	11.5
	8	18.3	13.1	13.4			9	14	10			11.6	7.4	13.4
	9	11	14.1	12.3			13.3	7.5	8.1			20.7	11.8	19.3
	10	11.6	13.8	12.5			13.9	14.9	11.5			12	14.2	16.8
	1	11	13.4	10			9.6	10.9	8.2			14.6	5.7	9.3
2w	2	11	6.1	12.9			9.9	7.9	12.2			13.5	11.5	11.3
	3	8.7	6.8	13.7			19.6	9.2	12.4			9.6	11.5	7
	4	8.3	14	10.8			3.6	12.3	9.3			12.8	12	12
	5	10.6	15.4	10.2	11.4767	2.93348	10.3	11.1	8.4	11.67	3.29683	10.9	9.9	12.6	11.0567	2.70436
	6	15.7	10.2	6.8			10.7	18	14			14.4	14.2	6.6
	7	12.5	12.5	7.1			10.1	15.9	8.1			9.2	15.2	7.4
	8	17.6	13.2	9.9			11.4	12.5	11.1			9.4	14.5	12.9
	9	9.3	11.3	12			16.4	12.5	13.4			6.2	13.8	9.7
	10	12.4	15.6	15.3			12.8	12.3	16			9.2	11.6	13.2
	Saline
T.P.	V1KO-shScramble		V1KO-shZDHHC4		V1KO-shAPT1
con	ave	SD	ave	SD	ave	SD
0 hr	11.9967	3.27777	12.51	2.53736	12.0904	3.3402
12hr	11.4333	2.94236	12.12	4.09385	11.4367	2.96095
24hr	11.4333	2.9077	12.6433	3.34733	12.63	3.54801
48hr	12.34	3.06533	12.7133	3.0824	12.0167	2.82478
4d	12.8033	3.09008	12.2067	2.32319	12.7367	2.80904
1w	12.9167	2.31429	11.9867	2.78131	12.3767	3.3739
2w	11.4767	2.93348	11.67	3.29683	11.0567	2.70436
