# Supplementary material for: Palmitoylation by ZDHHC4 inhibits TRPV1-mediated nociception
Source: EMBO Rep. 2024 Nov 11;26(1):101–21. doi: 10.1038/s44319-024-00317-0 (PMC11724110; doi:10.1038/s44319-024-00317-0)
Supplement: Supplementary file 11 — Appendix Figures Source Data [file 44319_2024_317_MOESM11_ESM.zip › Appendix Source Data/Appendix Figure S4/Appendix Figure S4F/figS2_Thermal_AUC_Saline.xlsx]

## Sheet: Sheet1
					p Turkey
Saline	WT-shScramble	3224.76	284.233		shCon vs shZD	0.0972		3327	3349.2	2800.2	3408	3390.6	2816	2939.6	3635.8	3160.6	3420.6
	WT-shZDHHC4	2931.76	324.392		shCon vs shAPT1	0.1002		2346.8	2724.6	2785	3338.8	2709	3031	3303.6	3121	3240.4	2717.4
	WT-shAPT1	3515.64	301.058		shZD vs shAPT1	0.0006		3339.6	3332.8	3989.2	3339.4	3592.2	3483.4	3088.2	3926.4	3794.4	3270.8
Saline	V1KO-shScramble	4141.46	300.344		shCon vs shZD	0.7983		4266.4	3939.8	3869.8	4426.2	4527.2	3900.8	3970.6	4638.6	3806.2	4069
	V1KO-shZDHHC4	4056.84	238.151		shCon vs shAPT1	0.7596		3670.8	3757.4	4260.4	3936	4256.6	4276.2	3993	4057.8	3964.2	4396
	V1KO-shAPT1	4047.88	336.884		shZD vs shAPT1	0.9975		3685	4274.4	3724.8	4118.6	3632	4176.42	3874.8	3910.4	4585.8	4496.6
